# Supplementary material for: 5,5′-[(2,4-Dichloro­phen­yl)methyl­ene]bis­(2,2-dimethyl-1,3-dioxane-4,6-dione)
Source: Acta Crystallogr Sect E Struct Rep Online. 2011 Jul 2;67(Pt 8):o1894. doi: 10.1107/S1600536811025384 (PMC3212288; doi:10.1107/S1600536811025384)
Supplement: Supplementary file 1 [file e-67-o1894-sup1.cif]

##############################################################################
#                                                                            #
# This CIF contains the data in a paper accepted for publication in          #
# Acta Crystallographica Section E. It conforms to the requirements of       #
# Notes for Authors for Acta Crystallographica Section E, and has been       #
# peer reviewed under the auspices of the IUCr Commission on Journals.       #
#                                                                            #
# Full details of the Crystallographic Information File format               #
# are given in the paper "The Crystallographic Information File (CIF):       #
# a New Standard Archive File for Crystallography" by S. R. Hall, F. H.      #
# Allen and I. D. Brown [Acta Cryst. (1991), A47, 655-685].                  #
#                                                                            #
# The current version of the core CIF dictionary is obtainable from          #
# ftp://ftp.iucr.org/pub/cif_core.dic.                                       #
#                                                                            #
# Software is freely available for graphical display of the structure(s)     #
# in this CIF. For information consult the CIF software page                 #
# http://www.iucr.org/resources/cif/software.                                #
#                                                                            #
# This file may be used for bona fide research purposes within the           #
# scientific community so long as proper attribution is given to the journal # 
# article from which it was obtained.                                        #
#                                                                            #
##############################################################################
data_global
_audit_creation_method     SHELXL-97
_journal_data_validation_number     ?
_journal_date_recd_electronic     2011-06-22
_journal_date_accepted     2011-06-28
_journal_name_full     'Acta Crystallographica, Section E'
_journal_year     2011
_journal_volume     67
_journal_issue      8
_journal_page_first     o1894
_journal_page_last     o1894
_journal_paper_category     QO
_journal_coeditor_code     RZ2616
_publ_contact_author_name     'wu-lan zeng'
_publ_contact_author_address
;MicroScale Science Institute
Weifang University
Weifang 261061
P. R. China
;
_publ_contact_author_email     wulanzeng@163.com
_publ_contact_author_fax     '86536 887 7561'
_publ_contact_author_phone     '86536 887 7561'
_publ_section_title
;
5,5'-[(2,4-Dichlorophenyl)methylene]bis(2,2-dimethyl-1,3-dioxane-4,6-dione)
;
loop_
    _publ_author_name
    _publ_author_footnote
    _publ_author_address
    'Zeng, Wu-Lan' .
;
MicroScale Science Institute
Department of Chemistry and Chemical Engineering
Weifang University
Weifang 261061
People's Republic of China
;
data_I
_chemical_name_systematic
;
5,5'-[(2,4-Dichlorophenyl)methylene]bis(2,2-dimethyl-1,3-dioxane-4,6-dione)
;
_chemical_name_common     ?
_chemical_formula_moiety     'C19 H18 Cl2 O8'
_chemical_formula_sum     'C19 H18 Cl2 O8'
_chemical_formula_iupac     'C19 H18 Cl2 O8'
_chemical_formula_weight     445.23
_chemical_melting_point     ?
_symmetry_cell_setting     monoclinic
_symmetry_space_group_name_H-M     'P 21/c'
_symmetry_space_group_name_Hall     '-P 2ybc'
loop_
    _symmetry_equiv_pos_as_xyz
    'x, y, z'
    '-x, y+1/2, -z+1/2'
    '-x, -y, -z'
    'x, -y-1/2, z-1/2'
_cell_length_a     7.9522(6)
_cell_length_b     11.5145(11)
_cell_length_c     22.0939(19)
_cell_angle_alpha     90.00
_cell_angle_beta     100.2010(10)
_cell_angle_gamma     90.00
_cell_volume     1991.1(3)
_cell_formula_units_Z     4
_cell_measurement_reflns_used     2055
_cell_measurement_theta_min     2.577
_cell_measurement_theta_max     22.438
_cell_measurement_temperature     298(2)
_exptl_crystal_description     block
_exptl_crystal_colour     colourless
_exptl_crystal_size_max     0.40
_exptl_crystal_size_mid     0.34
_exptl_crystal_size_min     0.28
_exptl_crystal_density_diffrn     1.485
_exptl_crystal_density_meas     ?
_exptl_crystal_density_method     'not measured'
_exptl_crystal_F_000     920
_exptl_absorpt_coefficient_mu     0.371
_exptl_absorpt_correction_type     multi-scan
_exptl_absorpt_process_details     '(SADABS; Sheldrick, 1996)'
_exptl_absorpt_correction_T_min     0.8658
_exptl_absorpt_correction_T_max     0.9033
_exptl_special_details
;
;
_diffrn_ambient_temperature     298(2)
_diffrn_radiation_type     MoK\a
_diffrn_radiation_wavelength     0.71073
_diffrn_radiation_source     'fine-focus sealed tube'
_diffrn_radiation_monochromator     graphite
_diffrn_measurement_device_type     'Bruker SMART CCD area-detector'
_diffrn_measurement_method     'phi and omega scans'
_diffrn_detector_area_resol_mean     ?
_diffrn_reflns_number     9830
_diffrn_reflns_av_R_equivalents     0.0391
_diffrn_reflns_av_sigmaI/netI     0.0525
_diffrn_reflns_theta_min     2.58
_diffrn_reflns_theta_max     25.02
_diffrn_reflns_theta_full     25.02
_diffrn_measured_fraction_theta_max     0.998
_diffrn_measured_fraction_theta_full     0.998
_diffrn_reflns_limit_h_min     -8
_diffrn_reflns_limit_h_max     9
_diffrn_reflns_limit_k_min     -13
_diffrn_reflns_limit_k_max     13
_diffrn_reflns_limit_l_min     -26
_diffrn_reflns_limit_l_max     16
_diffrn_reflns_reduction_process     ?
_diffrn_standards_number     ?
_diffrn_standards_interval_count     ?
_diffrn_standards_interval_time     ?
_diffrn_standards_decay_%     ?
_refine_special_details
;
Refinement of <i>F</i>^2^ against ALL reflections. The weighted <i>R</i>-factor
<i>wR</i> and goodness of fit <i>S</i> are based on <i>F</i>^2^, conventional
<i>R</i>-factors <i>R</i> are based on <i>F</i>, with <i>F</i> set to zero for
negative <i>F</i>^2^. The threshold expression of <i>F</i>^2^ >
\s(<i>F</i>^2^) is used only for calculating <i>R</i>-factors(gt) <i>etc</i>.
and is not relevant to the choice of reflections for refinement.
<i>R</i>-factors based on <i>F</i>^2^ are statistically about twice as large
as those based on <i>F</i>, and <i>R</i>- factors based on ALL data will be
even larger.
;
_reflns_number_total     3519
_reflns_number_gt     1978
_reflns_threshold_expression     I>2sigma(I)
_refine_ls_structure_factor_coef     Fsqd
_refine_ls_matrix_type     full
_refine_ls_R_factor_all     0.0965
_refine_ls_R_factor_gt     0.0450
_refine_ls_wR_factor_gt     0.0981
_refine_ls_wR_factor_ref     0.1268
_refine_ls_goodness_of_fit_ref     1.026
_refine_ls_restrained_S_all     1.026
_refine_ls_number_reflns     3519
_refine_ls_number_parameters     266
_refine_ls_number_restraints     0
_refine_ls_hydrogen_treatment     constr
_refine_ls_weighting_scheme     calc
_refine_ls_weighting_details
         'calc w=1/[\s^2^(Fo^2^)+(0.0473P)^2^+0.9163P] where P=(Fo^2^+2Fc^2^)/3'
_atom_sites_solution_hydrogens     geom
_atom_sites_solution_primary     direct
_atom_sites_solution_secondary     difmap
_refine_ls_shift/su_max     0.000
_refine_ls_shift/su_mean     0.000
_refine_diff_density_max     0.327
_refine_diff_density_min     -0.277
_refine_ls_extinction_method     none
_refine_ls_extinction_coef     ?
loop_
    _atom_type_symbol
    _atom_type_description
    _atom_type_scat_dispersion_real
    _atom_type_scat_dispersion_imag
    _atom_type_scat_source
    'C' 'C' 0.0033 0.0016
                         'International Tables Vol C Tables 4.2.6.8 and 6.1.1.4'
    'H' 'H' 0.0000 0.0000
                         'International Tables Vol C Tables 4.2.6.8 and 6.1.1.4'
    'O' 'O' 0.0106 0.0060
                         'International Tables Vol C Tables 4.2.6.8 and 6.1.1.4'
    'Cl' 'Cl' 0.1484 0.1585
                         'International Tables Vol C Tables 4.2.6.8 and 6.1.1.4'
_computing_data_collection     'SMART (Bruker, 1997)'
_computing_cell_refinement     'SAINT (Bruker, 1997)'
_computing_data_reduction     'SAINT (Bruker, 1997)'
_computing_structure_solution     'SHELXS97 (Sheldrick, 2008)'
_computing_structure_refinement     'SHELXL97 (Sheldrick, 2008)'
_computing_molecular_graphics     'SHELXTL (Sheldrick, 2008)'
_computing_publication_material     'SHELXTL (Sheldrick, 2008)'
loop_
    _atom_site_type_symbol
    _atom_site_label
    _atom_site_fract_x
    _atom_site_fract_y
    _atom_site_fract_z
    _atom_site_U_iso_or_equiv
    _atom_site_adp_type
    _atom_site_calc_flag
    _atom_site_refinement_flags
    _atom_site_occupancy
    _atom_site_symmetry_multiplicity
    _atom_site_disorder_assembly
    _atom_site_disorder_group
    Cl Cl1 0.34140(13) 0.58466(10) 0.82975(4) 0.0791(4) Uani d . 1 1 . .
    Cl Cl2 0.94290(17) 0.39837(13) 0.91959(5) 0.1097(5) Uani d . 1 1 . .
    O O1 0.4381(3) 0.67539(19) 0.54288(9) 0.0534(6) Uani d . 1 1 . .
    O O2 0.6398(3) 0.77237(18) 0.61607(10) 0.0519(6) Uani d . 1 1 . .
    O O3 0.2390(3) 0.5720(2) 0.57392(10) 0.0633(7) Uani d . 1 1 . .
    O O4 0.6173(3) 0.75628(19) 0.71323(10) 0.0563(7) Uani d . 1 1 . .
    O O5 -0.0131(3) 0.43266(19) 0.63977(10) 0.0509(6) Uani d . 1 1 . .
    O O6 0.1923(3) 0.30698(19) 0.61015(10) 0.0530(6) Uani d . 1 1 . .
    O O7 0.0621(3) 0.5985(2) 0.68504(11) 0.0633(7) Uani d . 1 1 . .
    O O8 0.4641(3) 0.3549(2) 0.62659(11) 0.0576(6) Uani d . 1 1 . .
    C C1 0.3785(5) 0.6132(3) 0.58613(14) 0.0464(8) Uani d . 1 1 . .
    C C2 0.5000(4) 0.6011(2) 0.64670(13) 0.0393(8) Uani d . 1 1 . .
    H H2 0.5877 0.5452 0.6399 0.047 Uiso calc R 1 1 . .
    C C3 0.5907(4) 0.7152(3) 0.66308(15) 0.0422(8) Uani d . 1 1 . .
    C C4 0.6071(4) 0.7239(3) 0.55467(14) 0.0483(9) Uani d . 1 1 . .
    C C5 0.6000(5) 0.8257(3) 0.51133(15) 0.0637(11) Uani d . 1 1 . .
    H H5A 0.5794 0.7982 0.4697 0.096 Uiso calc R 1 1 . .
    H H5B 0.7067 0.8667 0.5193 0.096 Uiso calc R 1 1 . .
    H H5C 0.5093 0.8770 0.5174 0.096 Uiso calc R 1 1 . .
    C C6 0.7397(5) 0.6361(3) 0.54565(16) 0.0649(10) Uani d . 1 1 . .
    H H6A 0.7325 0.5703 0.5718 0.097 Uiso calc R 1 1 . .
    H H6B 0.8512 0.6703 0.5559 0.097 Uiso calc R 1 1 . .
    H H6C 0.7204 0.6113 0.5035 0.097 Uiso calc R 1 1 . .
    C C7 0.1059(4) 0.5050(3) 0.67033(14) 0.0453(8) Uani d . 1 1 . .
    C C8 0.2861(4) 0.4576(3) 0.68544(13) 0.0375(7) Uani d . 1 1 . .
    H H8 0.2904 0.4136 0.7237 0.045 Uiso calc R 1 1 . .
    C C9 0.3256(5) 0.3709(3) 0.63918(14) 0.0433(8) Uani d . 1 1 . .
    C C10 0.0272(4) 0.3142(3) 0.62803(15) 0.0486(8) Uani d . 1 1 . .
    C C11 0.0244(5) 0.2407(3) 0.68364(16) 0.0604(10) Uani d . 1 1 . .
    H H11A 0.0455 0.1612 0.6742 0.091 Uiso calc R 1 1 . .
    H H11B -0.0853 0.2469 0.6957 0.091 Uiso calc R 1 1 . .
    H H11C 0.1114 0.2669 0.7166 0.091 Uiso calc R 1 1 . .
    C C12 -0.1003(5) 0.2776(4) 0.57242(16) 0.0731(12) Uani d . 1 1 . .
    H H12A -0.0942 0.3298 0.5390 0.110 Uiso calc R 1 1 . .
    H H12B -0.2133 0.2795 0.5821 0.110 Uiso calc R 1 1 . .
    H H12C -0.0746 0.2002 0.5608 0.110 Uiso calc R 1 1 . .
    C C13 0.4220(4) 0.5546(3) 0.70107(13) 0.0385(7) Uani d . 1 1 . .
    H H13 0.3633 0.6205 0.7162 0.046 Uiso calc R 1 1 . .
    C C14 0.5585(4) 0.5159(2) 0.75482(13) 0.0360(7) Uani d . 1 1 . .
    C C15 0.5303(4) 0.5281(3) 0.81477(14) 0.0432(8) Uani d . 1 1 . .
    C C16 0.6490(5) 0.4927(3) 0.86523(14) 0.0524(9) Uani d . 1 1 . .
    H H16 0.6284 0.5041 0.9049 0.063 Uiso calc R 1 1 . .
    C C17 0.7951(5) 0.4412(3) 0.85586(16) 0.0552(9) Uani d . 1 1 . .
    C C18 0.8268(5) 0.4243(3) 0.79810(17) 0.0646(11) Uani d . 1 1 . .
    H H18 0.9268 0.3878 0.7921 0.078 Uiso calc R 1 1 . .
    C C19 0.7089(4) 0.4620(3) 0.74818(15) 0.0538(9) Uani d . 1 1 . .
    H H19 0.7321 0.4505 0.7088 0.065 Uiso calc R 1 1 . .
loop_
    _atom_site_aniso_label
    _atom_site_aniso_U_11
    _atom_site_aniso_U_22
    _atom_site_aniso_U_33
    _atom_site_aniso_U_12
    _atom_site_aniso_U_13
    _atom_site_aniso_U_23
    Cl1 0.0685(7) 0.1167(9) 0.0547(6) 0.0359(6) 0.0181(5) -0.0067(6)
    Cl2 0.0957(9) 0.1545(12) 0.0645(7) 0.0415(8) -0.0254(6) 0.0215(7)
    O1 0.0564(15) 0.0646(15) 0.0350(13) -0.0160(12) -0.0035(10) 0.0125(11)
    O2 0.0649(16) 0.0464(13) 0.0429(14) -0.0127(11) 0.0053(11) -0.0009(11)
    O3 0.0572(17) 0.0817(18) 0.0445(14) -0.0252(14) -0.0084(11) 0.0136(12)
    O4 0.0752(18) 0.0515(14) 0.0378(14) -0.0083(12) -0.0014(12) -0.0084(11)
    O5 0.0375(14) 0.0526(14) 0.0589(15) -0.0018(11) -0.0017(10) 0.0004(11)
    O6 0.0548(16) 0.0554(15) 0.0494(14) -0.0127(12) 0.0112(11) -0.0114(11)
    O7 0.0477(16) 0.0586(17) 0.0805(18) 0.0128(12) 0.0029(12) -0.0087(13)
    O8 0.0479(16) 0.0574(15) 0.0708(17) -0.0008(12) 0.0200(13) -0.0130(12)
    C1 0.051(2) 0.048(2) 0.0379(19) -0.0090(17) 0.0009(16) 0.0024(15)
    C2 0.0433(19) 0.0407(18) 0.0308(17) -0.0043(15) -0.0014(13) 0.0011(14)
    C3 0.046(2) 0.0401(19) 0.038(2) -0.0034(15) -0.0009(15) 0.0013(16)
    C4 0.052(2) 0.053(2) 0.0368(19) -0.0139(18) 0.0017(15) 0.0010(16)
    C5 0.076(3) 0.064(2) 0.052(2) -0.012(2) 0.0134(19) 0.0162(19)
    C6 0.070(3) 0.070(3) 0.056(2) 0.005(2) 0.0158(19) 0.0018(19)
    C7 0.043(2) 0.050(2) 0.0423(19) 0.0013(17) 0.0040(15) 0.0070(17)
    C8 0.0324(18) 0.0442(18) 0.0349(17) 0.0001(14) 0.0034(13) 0.0028(14)
    C9 0.046(2) 0.0400(19) 0.044(2) -0.0019(16) 0.0068(16) 0.0028(15)
    C10 0.041(2) 0.057(2) 0.047(2) -0.0057(17) 0.0045(15) 0.0022(17)
    C11 0.057(2) 0.060(2) 0.062(2) -0.0143(19) 0.0053(18) 0.0097(19)
    C12 0.065(3) 0.088(3) 0.059(3) -0.022(2) -0.0093(19) -0.006(2)
    C13 0.0388(19) 0.0397(18) 0.0350(17) 0.0031(14) 0.0011(13) 0.0013(14)
    C14 0.0363(18) 0.0382(17) 0.0325(17) -0.0001(14) 0.0032(13) 0.0029(13)
    C15 0.0409(19) 0.050(2) 0.0384(19) 0.0044(15) 0.0064(14) -0.0030(15)
    C16 0.061(2) 0.064(2) 0.0318(19) -0.0010(19) 0.0061(16) -0.0034(16)
    C17 0.050(2) 0.067(2) 0.043(2) 0.0078(19) -0.0061(16) 0.0111(18)
    C18 0.048(2) 0.091(3) 0.054(2) 0.025(2) 0.0056(18) 0.007(2)
    C19 0.047(2) 0.075(2) 0.0395(19) 0.0140(19) 0.0091(16) 0.0045(17)
_geom_special_details
;
All e.s.d.'s (except the e.s.d. in the dihedral angle between two l.s. planes)
are estimated using the full covariance matrix. The cell e.s.d.'s are taken
into account individually in the estimation of e.s.d.'s in distances, angles
and torsion angles; correlations between e.s.d.'s in cell parameters are only
used when they are defined by crystal symmetry. An approximate (isotropic)
treatment of cell e.s.d.'s is used for estimating e.s.d.'s involving l.s.
planes.
;
loop_
    _geom_bond_atom_site_label_1
    _geom_bond_atom_site_label_2
    _geom_bond_site_symmetry_2
    _geom_bond_distance
    _geom_bond_publ_flag
    Cl1 C15 . 1.722(3) ?
    Cl2 C17 . 1.738(3) ?
    O1 C1 . 1.346(4) ?
    O1 C4 . 1.436(4) ?
    O2 C3 . 1.345(4) ?
    O2 C4 . 1.447(4) ?
    O3 C1 . 1.193(4) ?
    O4 C3 . 1.189(3) ?
    O5 C7 . 1.349(4) ?
    O5 C10 . 1.435(4) ?
    O6 C9 . 1.355(4) ?
    O6 C10 . 1.439(4) ?
    O7 C7 . 1.194(4) ?
    O8 C9 . 1.197(4) ?
    C1 C2 . 1.512(4) ?
    C2 C3 . 1.511(4) ?
    C2 C13 . 1.542(4) ?
    C2 H2 . 0.9800 ?
    C4 C6 . 1.500(5) ?
    C4 C5 . 1.508(4) ?
    C5 H5A . 0.9600 ?
    C5 H5B . 0.9600 ?
    C5 H5C . 0.9600 ?
    C6 H6A . 0.9600 ?
    C6 H6B . 0.9600 ?
    C6 H6C . 0.9600 ?
    C7 C8 . 1.515(4) ?
    C8 C9 . 1.501(4) ?
    C8 C13 . 1.550(4) ?
    C8 H8 . 0.9800 ?
    C10 C11 . 1.495(4) ?
    C10 C12 . 1.508(4) ?
    C11 H11A . 0.9600 ?
    C11 H11B . 0.9600 ?
    C11 H11C . 0.9600 ?
    C12 H12A . 0.9600 ?
    C12 H12B . 0.9600 ?
    C12 H12C . 0.9600 ?
    C13 C14 . 1.527(4) ?
    C13 H13 . 0.9800 ?
    C14 C19 . 1.378(4) ?
    C14 C15 . 1.389(4) ?
    C15 C16 . 1.389(4) ?
    C16 C17 . 1.352(5) ?
    C16 H16 . 0.9300 ?
    C17 C18 . 1.358(5) ?
    C18 C19 . 1.384(4) ?
    C18 H18 . 0.9300 ?
    C19 H19 . 0.9300 ?
loop_
    _geom_angle_atom_site_label_1
    _geom_angle_atom_site_label_2
    _geom_angle_atom_site_label_3
    _geom_angle_site_symmetry_1
    _geom_angle_site_symmetry_3
    _geom_angle
    _geom_angle_publ_flag
    C1 O1 C4 . . 120.9(2) ?
    C3 O2 C4 . . 120.4(2) ?
    C7 O5 C10 . . 121.2(2) ?
    C9 O6 C10 . . 120.9(3) ?
    O3 C1 O1 . . 118.8(3) ?
    O3 C1 C2 . . 125.9(3) ?
    O1 C1 C2 . . 115.3(3) ?
    C3 C2 C1 . . 109.6(2) ?
    C3 C2 C13 . . 110.9(2) ?
    C1 C2 C13 . . 116.0(3) ?
    C3 C2 H2 . . 106.6 ?
    C1 C2 H2 . . 106.6 ?
    C13 C2 H2 . . 106.6 ?
    O4 C3 O2 . . 119.8(3) ?
    O4 C3 C2 . . 124.6(3) ?
    O2 C3 C2 . . 115.6(3) ?
    O1 C4 O2 . . 109.1(3) ?
    O1 C4 C6 . . 111.8(3) ?
    O2 C4 C6 . . 111.8(3) ?
    O1 C4 C5 . . 105.0(3) ?
    O2 C4 C5 . . 106.0(3) ?
    C6 C4 C5 . . 112.8(3) ?
    C4 C5 H5A . . 109.5 ?
    C4 C5 H5B . . 109.5 ?
    H5A C5 H5B . . 109.5 ?
    C4 C5 H5C . . 109.5 ?
    H5A C5 H5C . . 109.5 ?
    H5B C5 H5C . . 109.5 ?
    C4 C6 H6A . . 109.5 ?
    C4 C6 H6B . . 109.5 ?
    H6A C6 H6B . . 109.5 ?
    C4 C6 H6C . . 109.5 ?
    H6A C6 H6C . . 109.5 ?
    H6B C6 H6C . . 109.5 ?
    O7 C7 O5 . . 118.7(3) ?
    O7 C7 C8 . . 125.1(3) ?
    O5 C7 C8 . . 116.1(3) ?
    C9 C8 C7 . . 113.2(3) ?
    C9 C8 C13 . . 114.1(3) ?
    C7 C8 C13 . . 112.6(3) ?
    C9 C8 H8 . . 105.3 ?
    C7 C8 H8 . . 105.3 ?
    C13 C8 H8 . . 105.3 ?
    O8 C9 O6 . . 118.8(3) ?
    O8 C9 C8 . . 124.9(3) ?
    O6 C9 C8 . . 116.3(3) ?
    O5 C10 O6 . . 110.4(2) ?
    O5 C10 C11 . . 110.7(3) ?
    O6 C10 C11 . . 109.9(3) ?
    O5 C10 C12 . . 105.9(3) ?
    O6 C10 C12 . . 105.9(3) ?
    C11 C10 C12 . . 113.9(3) ?
    C10 C11 H11A . . 109.5 ?
    C10 C11 H11B . . 109.5 ?
    H11A C11 H11B . . 109.5 ?
    C10 C11 H11C . . 109.5 ?
    H11A C11 H11C . . 109.5 ?
    H11B C11 H11C . . 109.5 ?
    C10 C12 H12A . . 109.5 ?
    C10 C12 H12B . . 109.5 ?
    H12A C12 H12B . . 109.5 ?
    C10 C12 H12C . . 109.5 ?
    H12A C12 H12C . . 109.5 ?
    H12B C12 H12C . . 109.5 ?
    C14 C13 C2 . . 112.2(2) ?
    C14 C13 C8 . . 109.6(2) ?
    C2 C13 C8 . . 115.9(2) ?
    C14 C13 H13 . . 106.1 ?
    C2 C13 H13 . . 106.1 ?
    C8 C13 H13 . . 106.1 ?
    C19 C14 C15 . . 115.9(3) ?
    C19 C14 C13 . . 124.0(3) ?
    C15 C14 C13 . . 120.0(3) ?
    C16 C15 C14 . . 122.3(3) ?
    C16 C15 Cl1 . . 116.7(3) ?
    C14 C15 Cl1 . . 121.0(2) ?
    C17 C16 C15 . . 119.1(3) ?
    C17 C16 H16 . . 120.5 ?
    C15 C16 H16 . . 120.5 ?
    C16 C17 C18 . . 120.9(3) ?
    C16 C17 Cl2 . . 118.4(3) ?
    C18 C17 Cl2 . . 120.6(3) ?
    C17 C18 C19 . . 119.5(3) ?
    C17 C18 H18 . . 120.3 ?
    C19 C18 H18 . . 120.3 ?
    C14 C19 C18 . . 122.3(3) ?
    C14 C19 H19 . . 118.9 ?
    C18 C19 H19 . . 118.9 ?
loop_
    _geom_torsion_atom_site_label_1
    _geom_torsion_atom_site_label_2
    _geom_torsion_atom_site_label_3
    _geom_torsion_atom_site_label_4
    _geom_torsion_site_symmetry_1
    _geom_torsion_site_symmetry_2
    _geom_torsion_site_symmetry_3
    _geom_torsion_site_symmetry_4
    _geom_torsion
    _geom_torsion_publ_flag
    C4 O1 C1 O3 . . . . -178.1(3) ?
    C4 O1 C1 C2 . . . . 1.0(4) ?
    O3 C1 C2 C3 . . . . -140.5(4) ?
    O1 C1 C2 C3 . . . . 40.4(4) ?
    O3 C1 C2 C13 . . . . -14.1(5) ?
    O1 C1 C2 C13 . . . . 166.9(3) ?
    C4 O2 C3 O4 . . . . -179.5(3) ?
    C4 O2 C3 C2 . . . . -0.7(4) ?
    C1 C2 C3 O4 . . . . 138.2(3) ?
    C13 C2 C3 O4 . . . . 8.9(4) ?
    C1 C2 C3 O2 . . . . -40.5(4) ?
    C13 C2 C3 O2 . . . . -169.9(3) ?
    C1 O1 C4 O2 . . . . -42.1(4) ?
    C1 O1 C4 C6 . . . . 82.0(4) ?
    C1 O1 C4 C5 . . . . -155.4(3) ?
    C3 O2 C4 O1 . . . . 41.9(4) ?
    C3 O2 C4 C6 . . . . -82.3(4) ?
    C3 O2 C4 C5 . . . . 154.5(3) ?
    C10 O5 C7 O7 . . . . -171.7(3) ?
    C10 O5 C7 C8 . . . . 6.0(4) ?
    O7 C7 C8 C9 . . . . -152.1(3) ?
    O5 C7 C8 C9 . . . . 30.4(4) ?
    O7 C7 C8 C13 . . . . -20.8(4) ?
    O5 C7 C8 C13 . . . . 161.7(2) ?
    C10 O6 C9 O8 . . . . 173.5(3) ?
    C10 O6 C9 C8 . . . . -6.4(4) ?
    C7 C8 C9 O8 . . . . 150.0(3) ?
    C13 C8 C9 O8 . . . . 19.4(4) ?
    C7 C8 C9 O6 . . . . -30.1(4) ?
    C13 C8 C9 O6 . . . . -160.6(2) ?
    C7 O5 C10 O6 . . . . -41.5(4) ?
    C7 O5 C10 C11 . . . . 80.4(3) ?
    C7 O5 C10 C12 . . . . -155.7(3) ?
    C9 O6 C10 O5 . . . . 41.7(4) ?
    C9 O6 C10 C11 . . . . -80.6(3) ?
    C9 O6 C10 C12 . . . . 155.9(3) ?
    C3 C2 C13 C14 . . . . -69.0(3) ?
    C1 C2 C13 C14 . . . . 165.2(3) ?
    C3 C2 C13 C8 . . . . 164.1(2) ?
    C1 C2 C13 C8 . . . . 38.3(4) ?
    C9 C8 C13 C14 . . . . -89.5(3) ?
    C7 C8 C13 C14 . . . . 139.6(3) ?
    C9 C8 C13 C2 . . . . 38.8(4) ?
    C7 C8 C13 C2 . . . . -92.1(3) ?
    C2 C13 C14 C19 . . . . -36.7(4) ?
    C8 C13 C14 C19 . . . . 93.6(4) ?
    C2 C13 C14 C15 . . . . 147.1(3) ?
    C8 C13 C14 C15 . . . . -82.6(3) ?
    C19 C14 C15 C16 . . . . 2.5(5) ?
    C13 C14 C15 C16 . . . . 179.0(3) ?
    C19 C14 C15 Cl1 . . . . -175.5(3) ?
    C13 C14 C15 Cl1 . . . . 1.0(4) ?
    C14 C15 C16 C17 . . . . -2.0(5) ?
    Cl1 C15 C16 C17 . . . . 176.0(3) ?
    C15 C16 C17 C18 . . . . 0.2(6) ?
    C15 C16 C17 Cl2 . . . . 179.5(3) ?
    C16 C17 C18 C19 . . . . 1.0(6) ?
    Cl2 C17 C18 C19 . . . . -178.3(3) ?
    C15 C14 C19 C18 . . . . -1.3(5) ?
    C13 C14 C19 C18 . . . . -177.6(3) ?
    C17 C18 C19 C14 . . . . -0.4(6) ?
loop_
    _geom_hbond_atom_site_label_D
    _geom_hbond_atom_site_label_H
    _geom_hbond_atom_site_label_A
    _geom_hbond_site_symmetry_A
    _geom_hbond_distance_DH
    _geom_hbond_distance_HA
    _geom_hbond_distance_DA
    _geom_hbond_angle_DHA
    C8 H8 O4 2_646 0.98 2.32 3.220(4) 151
    C11 H11B Cl1 2_546 0.96 2.75 3.387(4) 125
    C11 H11C O4 2_646 0.96 2.43 3.323(4) 155
