# Supplementary material for: 5,5′-[(2,4-Dichloro­phen­yl)methyl­ene]bis­(2,2-dimethyl-1,3-dioxane-4,6-dione)
Source: Acta Crystallogr Sect E Struct Rep Online. 2011 Jul 2;67(Pt 8):o1894. doi: 10.1107/S1600536811025384 (PMC3212288; doi:10.1107/S1600536811025384)
Supplement: Supplementary file 2 [file e-67-o1894-Isup2.hkl]

# 
# h,k,l, Fc-squared, Fo-squared, sigma(Fo-squared) and status flag 
# 
data_I
_shelx_title ' 110413f in P2(1)/c' 
_shelx_refln_list_code          4 
_shelx_F_calc_maximum      172.13 
_exptl_crystal_F_000       920.00 
_reflns_d_resolution_high  0.8403 
 
loop_ 
 _symmetry_equiv_pos_as_xyz 
 'x, y, z' 
 '-x, y+1/2, -z+1/2' 
 '-x, -y, -z' 
 'x, -y-1/2, z-1/2' 
 
_cell_length_a     7.9522 
_cell_length_b    11.5145 
_cell_length_c    22.0939 
_cell_angle_alpha  90.000 
_cell_angle_beta  100.201 
_cell_angle_gamma  90.000 
 
_shelx_F_squared_multiplier     1.000 
 
loop_ 
 _refln_index_h 
 _refln_index_k 
 _refln_index_l 
 _refln_F_squared_calc 
 _refln_F_squared_meas 
 _refln_F_squared_sigma 
 _refln_observed_status 
   1   0   0     8679.93     8943.39     83.29 o 
   4   0   0      111.78      111.65     18.17 o 
   5   0   0      544.43      590.48     33.25 o 
   6   0   0        0.33       -8.37     15.31 o 
   7   0   0      107.28      134.22     29.85 o 
   8   0   0       35.97       42.61     27.98 o 
   9   0   0        3.77       -0.20     25.26 o 
   1   1   0     1445.60     1449.42     32.25 o 
   2   1   0     9949.49    10057.60    154.31 o 
   3   1   0       21.83       26.70      7.03 o 
   4   1   0     1263.56     1220.90     43.75 o 
   5   1   0      110.41      133.27     15.49 o 
   6   1   0       29.18       28.90     13.09 o 
   7   1   0        0.16       -6.01     13.49 o 
   8   1   0       94.59       98.04     22.50 o 
   9   1   0       10.75       -1.95     19.00 o 
   0   2   0     1885.12     1863.40     25.00 o 
   1   2   0       48.35       67.49      9.80 o 
   2   2   0     1482.56     1485.03     37.23 o 
   3   2   0       11.00       -5.78      4.83 o 
   4   2   0     2135.65     2153.03     49.61 o 
   5   2   0     1410.93     1450.98     37.73 o 
   6   2   0      108.92       79.55     23.94 o 
   7   2   0       29.68       27.15     15.11 o 
   8   2   0       45.65       91.37     22.09 o 
   9   2   0       24.47       31.55     22.73 o 
   1   3   0    23913.17    25067.84    163.10 o 
   2   3   0     1465.74     1327.99     23.23 o 
   3   3   0     4843.72     4889.45     51.00 o 
   4   3   0      640.55      576.85     31.17 o 
   5   3   0       27.31        9.86      9.97 o 
   6   3   0     3442.15     3403.20     69.51 o 
   7   3   0       45.92       45.01     24.58 o 
   8   3   0       27.20       46.26     19.11 o 
   9   3   0        5.12        2.12     20.80 o 
   0   4   0       92.41       70.21      8.55 o 
   1   4   0      524.14      526.81     11.38 o 
   2   4   0      112.87       99.55      8.70 o 
   3   4   0       37.53       30.69      6.50 o 
   4   4   0      697.06      676.23     17.49 o 
   5   4   0      226.69      232.75     20.76 o 
   6   4   0       68.80       38.63     15.93 o 
   7   4   0      315.79      304.11     49.33 o 
   8   4   0       13.32       32.51     27.36 o 
   1   5   0     1239.79     1170.22     19.07 o 
   2   5   0      955.13     1079.79     18.85 o 
   3   5   0     1300.17     1317.66     35.12 o 
   4   5   0       66.69       48.11      8.83 o 
   5   5   0       38.19       17.53     11.55 o 
   6   5   0        9.69       -2.53     14.97 o 
   7   5   0      151.24      174.76     34.27 o 
   8   5   0        0.37       15.75     19.02 o 
   0   6   0     4021.07     4138.79     61.47 o 
   1   6   0      918.22      912.38     18.28 o 
   2   6   0       10.80       10.02      5.84 o 
   3   6   0     2503.31     2545.20     38.35 o 
   4   6   0        2.03       -1.85      6.53 o 
   5   6   0      170.73      165.69     29.57 o 
   6   6   0      106.51      125.84     20.21 o 
   7   6   0      199.34      171.55     24.61 o 
   8   6   0       10.39      -10.88     16.96 o 
   1   7   0       41.35       59.34      8.29 o 
   2   7   0      618.97      597.52     16.44 o 
   3   7   0      229.45      216.34     20.85 o 
   4   7   0       48.84       47.00     10.24 o 
   5   7   0       61.50       57.76     16.06 o 
   6   7   0      129.05      142.98     21.71 o 
   7   7   0       26.68       15.01     19.80 o 
   8   7   0       18.48       13.93     19.77 o 
   0   8   0        0.89       -3.45      8.93 o 
   1   8   0      307.11      294.76     13.53 o 
   2   8   0      153.24      185.52     13.59 o 
   3   8   0       35.01       28.40     14.21 o 
   4   8   0      411.19      401.04     30.12 o 
   5   8   0      306.94      347.25     29.77 o 
   6   8   0       20.56       15.70     15.62 o 
   7   8   0      149.34      179.66     60.52 o 
   1   9   0      483.59      491.71     20.03 o 
   2   9   0      386.49      408.85     16.33 o 
   3   9   0       98.02       77.96     18.27 o 
   4   9   0        9.56       -4.83     13.07 o 
   5   9   0       61.60       36.45     17.56 o 
   6   9   0        6.18       -7.04     14.11 o 
   7   9   0       82.18      111.66     25.56 o 
   0  10   0       21.34       -4.90     11.38 o 
   1  10   0       64.65       58.54     11.32 o 
   2  10   0       51.19       33.68     10.59 o 
   3  10   0       14.01        4.91     10.41 o 
   4  10   0      117.50      103.13     20.66 o 
   5  10   0        1.93       -1.90     14.36 o 
   6  10   0        0.03      -15.42     17.99 o 
   1  11   0       32.59       27.77     10.92 o 
   2  11   0        2.67       -1.80      9.44 o 
   3  11   0       31.39       36.92     13.93 o 
   4  11   0       65.54       44.59     18.65 o 
   5  11   0       33.70        9.76     16.27 o 
   0  12   0        2.31      -12.22     14.27 o 
   1  12   0       36.41       14.75     11.17 o 
   2  12   0       72.25       65.04     16.03 o 
   3  12   0        0.03       -5.18     14.72 o 
   4  12   0        0.30       -9.48     15.51 o 
   1  13   0        8.59       -7.17     11.26 o 
   2  13   0        2.89       -6.50     12.94 o 
  -9   1   1        3.07       19.29     20.08 o 
  -8   1   1        3.07      -10.92     14.07 o 
  -7   1   1       32.28       13.53     14.31 o 
  -6   1   1      126.70      164.97     19.46 o 
  -5   1   1      191.98      210.06     18.87 o 
  -4   1   1     3957.15     4063.17     60.42 o 
  -3   1   1      137.17      135.65     17.15 o 
  -2   1   1     2202.76     2202.03     44.92 o 
  -1   1   1      193.85      139.48      5.39 o 
   1   1   1     2413.61     2269.79     34.14 o 
   2   1   1     1027.48     1035.66     16.30 o 
   3   1   1      913.62      913.21     15.96 o 
   4   1   1        5.94        0.07      7.12 o 
   5   1   1      318.36      290.43     17.81 o 
   6   1   1       78.18       77.97     15.63 o 
   7   1   1      383.47      447.54     33.57 o 
   8   1   1      156.17      221.88     82.21 o 
   9   1   1        8.45       18.31     27.17 o 
  -9   2   1        0.01       -0.53     18.63 o 
  -8   2   1        2.29        1.01     16.79 o 
  -7   2   1        9.17       23.40     20.34 o 
  -6   2   1       54.51       38.10     19.52 o 
  -5   2   1       68.11       56.79     12.50 o 
  -4   2   1        0.59        0.79      6.43 o 
  -3   2   1        2.44       10.97      5.82 o 
  -2   2   1     1702.13     1899.90     30.15 o 
  -1   2   1     1540.33     1606.15     37.58 o 
   0   2   1       34.01       44.54      4.19 o 
   1   2   1    15736.84    15892.48     84.38 o 
   2   2   1      223.36      198.15      7.52 o 
   3   2   1      451.51      406.44     12.59 o 
   4   2   1     2991.44     2986.20     75.32 o 
   5   2   1       10.85        0.94      8.19 o 
   6   2   1      181.54      207.55     35.38 o 
   7   2   1      680.70      691.89     46.39 o 
   8   2   1       54.47       49.70     19.66 o 
   9   2   1        0.62      -25.45     17.57 o 
  -9   3   1       96.22      156.40     60.92 o 
  -8   3   1      110.66       69.81     21.89 o 
  -7   3   1      363.33      336.71     41.50 o 
  -6   3   1      201.32      235.55     32.22 o 
  -5   3   1       93.69      103.36     15.08 o 
  -4   3   1       98.37      113.81     13.73 o 
  -3   3   1       48.90       48.58      8.90 o 
  -2   3   1     1821.76     1917.64     44.61 o 
  -1   3   1        2.49       -3.43      3.84 o 
   0   3   1     6413.97     6690.95     70.98 o 
   1   3   1     6410.10     6556.81     39.69 o 
   2   3   1     2094.26     2185.80     20.98 o 
   3   3   1     1244.76     1389.07     19.24 o 
   4   3   1     1004.36     1065.48     23.90 o 
   5   3   1       14.98        5.09      9.80 o 
   6   3   1       28.50       52.27     25.13 o 
   7   3   1      336.06      391.16     31.77 o 
   8   3   1        5.04        3.31     18.10 o 
   9   3   1       18.43       13.85     22.45 o 
  -8   4   1       18.95       19.63     19.73 o 
  -7   4   1      126.10      149.68     30.10 o 
  -6   4   1        5.47      -13.27     11.67 o 
  -5   4   1      362.73      352.57     14.30 o 
  -4   4   1        5.97       -1.24      6.03 o 
  -3   4   1      242.91      220.78     10.01 o 
  -2   4   1       73.21       62.28     10.03 o 
  -1   4   1     1616.53     1608.96     20.79 o 
   0   4   1     1470.40     1366.94     23.74 o 
   1   4   1     3264.55     3387.38     27.67 o 
   2   4   1     1608.18     1633.16     18.57 o 
   3   4   1      871.82      861.55     28.40 o 
   4   4   1      820.63      795.48     18.62 o 
   5   4   1        9.62        6.92     10.34 o 
   6   4   1       43.34       15.22     14.03 o 
   7   4   1      288.55      390.24     32.39 o 
   8   4   1        2.03       -0.20     25.93 o 
  -8   5   1        1.14      -15.36     16.49 o 
  -7   5   1        0.35      -20.32     13.54 o 
  -6   5   1        5.09      -15.70     10.47 o 
  -5   5   1       48.14       25.45     12.27 o 
  -4   5   1      364.54      344.08     13.91 o 
  -3   5   1      713.43      647.50     17.51 o 
  -2   5   1     4567.48     4459.30     50.23 o 
  -1   5   1      243.34      257.36     12.38 o 
   0   5   1      326.01      280.95     16.39 o 
   1   5   1     3372.44     3442.75     36.22 o 
   2   5   1     2170.19     2216.26     28.23 o 
   3   5   1       69.36       92.04     12.86 o 
   4   5   1        6.03        4.60      6.16 o 
   5   5   1        1.65        3.13     10.85 o 
   6   5   1       71.15       35.68     17.19 o 
   7   5   1        9.22       -7.32     15.98 o 
   8   5   1      199.54      233.68     30.23 o 
  -8   6   1        8.72        5.32     19.11 o 
  -7   6   1       46.01       35.75     27.96 o 
  -6   6   1        1.08       10.51     13.33 o 
  -5   6   1      172.02      214.86     23.66 o 
  -4   6   1      151.20      168.57     15.99 o 
  -3   6   1      676.85      661.76     18.94 o 
  -2   6   1      945.50      902.70     19.73 o 
  -1   6   1     1400.67     1437.86     23.26 o 
   0   6   1      268.79      263.61     10.38 o 
   1   6   1      440.84      480.12     13.38 o 
   2   6   1      551.14      537.76     14.45 o 
   3   6   1        1.38        2.17      6.56 o 
   4   6   1       56.27       63.79      9.93 o 
   5   6   1       38.72       26.30     12.69 o 
   6   6   1      318.27      295.59     32.27 o 
   7   6   1       19.00      -16.21     13.85 o 
   8   6   1      143.85      171.26     58.83 o 
  -8   7   1        0.05      -14.58     21.31 o 
  -7   7   1       16.47        4.31     15.66 o 
  -6   7   1       62.03       87.05     18.73 o 
  -5   7   1       78.77       53.05     15.63 o 
  -4   7   1       73.90      104.11     12.64 o 
  -3   7   1       86.65      107.72     12.04 o 
  -2   7   1      369.18      317.82     12.69 o 
  -1   7   1      538.95      538.16     11.42 o 
   0   7   1        4.87        0.68      5.72 o 
   1   7   1        0.91       -2.43      5.63 o 
   2   7   1      673.39      693.00     17.65 o 
   3   7   1        3.63        0.63      7.17 o 
   4   7   1       16.53        6.69     11.09 o 
   5   7   1      147.48      107.13     18.90 o 
   6   7   1       99.03      100.12     40.20 o 
   7   7   1        4.29      -18.91     14.12 o 
  -7   8   1        4.95      -14.83     15.30 o 
  -6   8   1       30.29        1.98     15.14 o 
  -5   8   1       29.27       28.91     13.81 o 
  -4   8   1       17.76        4.75      8.71 o 
  -3   8   1      485.72      444.44     18.04 o 
  -2   8   1      125.90      149.47     12.58 o 
  -1   8   1       83.59       94.17     10.53 o 
   0   8   1      226.70      238.35     14.44 o 
   1   8   1       16.04        4.94      6.95 o 
   2   8   1        0.40       -8.78      6.33 o 
   3   8   1       13.75        3.28      8.00 o 
   4   8   1       22.94        9.79     13.23 o 
   5   8   1       84.63       89.90     18.65 o 
   6   8   1        1.84      -12.41     14.91 o 
   7   8   1       23.14        1.48     21.77 o 
  -7   9   1       14.76        7.28     18.65 o 
  -6   9   1       22.02       18.83     17.87 o 
  -5   9   1      148.45      218.63     49.04 o 
  -4   9   1        0.88        3.66     13.05 o 
  -3   9   1       59.55       35.91     11.46 o 
  -2   9   1       13.03        4.53      9.28 o 
  -1   9   1        0.72       -6.62      6.91 o 
   0   9   1       13.34        3.24      7.30 o 
   1   9   1       29.62       23.29      8.83 o 
   2   9   1      154.45      169.67     14.30 o 
   3   9   1       17.47       18.09      9.90 o 
   4   9   1      205.92      205.26     23.84 o 
   5   9   1       97.76       93.99     20.48 o 
   6   9   1       80.09       51.05     19.52 o 
  -6  10   1       10.89        3.21     16.95 o 
  -5  10   1      307.12      396.20     33.94 o 
  -4  10   1        0.30       -5.72     12.94 o 
  -3  10   1       86.44       72.73     14.12 o 
  -2  10   1       57.64       50.00     12.56 o 
  -1  10   1      103.46      105.06     16.23 o 
   0  10   1        4.23      -11.28      7.52 o 
   1  10   1       14.76        6.73      8.64 o 
   2  10   1      500.68      435.20     17.80 o 
   3  10   1      127.54      149.18     26.06 o 
   4  10   1      106.94      109.39     21.29 o 
   5  10   1        7.71      -20.71     13.81 o 
   6  10   1        2.82      -11.60     18.31 o 
  -5  11   1        7.92        3.04     16.60 o 
  -4  11   1       30.68       32.05     20.65 o 
  -3  11   1       16.35       10.38     11.82 o 
  -2  11   1      215.85      272.41     22.44 o 
  -1  11   1       54.35       59.91     12.28 o 
   0  11   1        8.21       -9.60      8.98 o 
   1  11   1       34.66       19.85     11.15 o 
   2  11   1       65.00       52.99     12.91 o 
   3  11   1       96.34       67.77     19.00 o 
   4  11   1        0.00      -10.41     15.06 o 
   5  11   1        0.07        2.22     16.19 o 
  -4  12   1       19.79       10.83     18.50 o 
  -3  12   1       31.25       39.47     14.90 o 
  -2  12   1      168.43      169.68     22.86 o 
  -1  12   1       48.20       45.45     12.72 o 
   0  12   1      119.33      131.68     15.72 o 
   1  12   1       34.45       23.16     11.59 o 
   2  12   1        6.11       19.88     11.87 o 
   3  12   1        0.42      -20.32     23.09 o 
   4  12   1       24.75       16.23     17.98 o 
  -2  13   1        7.57       10.88     14.49 o 
  -1  13   1        0.01       -5.44     13.44 o 
   0  13   1       16.48        6.00     11.86 o 
   1  13   1       15.17        7.47     11.78 o 
   2  13   1       17.30        9.65     14.25 o 
  -9   0   2       10.69       -1.29     28.10 o 
  -8   0   2       36.72       31.37     23.71 o 
  -7   0   2      269.73      301.41     39.51 o 
  -6   0   2      501.66      394.01     30.70 o 
  -5   0   2     5409.81     5674.56    114.67 o 
  -4   0   2      136.09      135.50     19.70 o 
  -3   0   2       64.46       76.12     12.94 o 
  -2   0   2     7961.40     8015.61    114.61 o 
   1   0   2     2741.06     2760.33     31.91 o 
   2   0   2    10769.10    10836.69    188.09 o 
   3   0   2     2098.56     1983.41     34.97 o 
   4   0   2      435.25      397.82     17.51 o 
   5   0   2     2165.68     2021.10     63.45 o 
   6   0   2      460.03      432.59     33.51 o 
   7   0   2      755.86      786.15     48.32 o 
   8   0   2       94.65       90.35     30.73 o 
   9   0   2        0.06       -4.54     27.66 o 
  -9   1   2      120.04      171.47     28.41 o 
  -8   1   2       13.26        8.62     16.04 o 
  -7   1   2       38.81       38.35     15.93 o 
  -6   1   2      704.33      682.77     27.72 o 
  -5   1   2       17.85        5.59      9.46 o 
  -4   1   2      955.95      974.63     37.23 o 
  -3   1   2      811.19      849.46     20.97 o 
  -2   1   2      167.49      157.15      7.77 o 
  -1   1   2     3748.90     3941.95     70.69 o 
   0   1   2      704.27      694.90     17.03 o 
   1   1   2     7385.79     7634.48     47.10 o 
   2   1   2      168.30      130.81      5.43 o 
   3   1   2     1124.20     1102.59     17.78 o 
   4   1   2     1027.66     1016.63     19.69 o 
   5   1   2      646.55      624.02     35.03 o 
   6   1   2     1004.85      979.69     34.43 o 
   7   1   2       58.37       43.27     17.09 o 
   8   1   2        4.36      -12.53     14.81 o 
   9   1   2       69.58       94.34     27.86 o 
  -9   2   2       24.69       30.69     21.92 o 
  -8   2   2       51.31       57.41     30.47 o 
  -7   2   2      904.91      939.90     36.23 o 
  -6   2   2       27.09       15.15     11.78 o 
  -5   2   2      117.19      100.29     14.49 o 
  -4   2   2       29.29        6.73      7.48 o 
  -3   2   2     3109.99     3331.64    146.13 o 
  -2   2   2     1043.61     1222.08     44.19 o 
  -1   2   2    20093.91    21025.68    155.83 o 
   0   2   2    14870.45    15117.54    114.12 o 
   1   2   2      844.26      934.61      9.41 o 
   2   2   2     1007.81     1026.79     24.73 o 
   3   2   2      463.72      458.83      8.87 o 
   4   2   2       55.92       45.37      7.13 o 
   5   2   2      308.06      270.22     19.18 o 
   6   2   2        4.73       -4.85     11.54 o 
   7   2   2       83.87       84.23     19.36 o 
   8   2   2      121.86      131.47     24.89 o 
   9   2   2        0.01        1.74     19.78 o 
  -9   3   2      115.01      176.29     31.35 o 
  -8   3   2        9.48       19.42     17.89 o 
  -7   3   2       34.93       48.53     19.78 o 
  -6   3   2      389.80      362.21     33.09 o 
  -5   3   2      112.63       90.47     14.23 o 
  -4   3   2     2039.13     2073.50     41.54 o 
  -3   3   2     2198.36     2296.73     55.84 o 
  -2   3   2        3.09        0.03      3.66 o 
  -1   3   2    26547.02    26994.03    423.45 o 
   0   3   2     1130.73     1243.81     13.17 o 
   1   3   2     4524.52     4547.79     29.86 o 
   2   3   2      952.79      947.68     12.35 o 
   3   3   2     6363.96     6888.34     51.50 o 
   4   3   2      716.47      674.78     20.06 o 
   5   3   2      191.64      196.60     19.41 o 
   6   3   2      623.08      600.78     28.31 o 
   7   3   2      245.31      215.71     25.76 o 
   8   3   2       36.24       23.50     20.06 o 
  -9   4   2       10.30      -21.03     33.07 o 
  -8   4   2        0.40       -6.66     17.83 o 
  -7   4   2      171.88      160.47     24.53 o 
  -6   4   2       24.70        6.68     11.82 o 
  -5   4   2      176.06      166.52     18.46 o 
  -4   4   2      167.56      184.24     18.62 o 
  -3   4   2     1860.98     1721.79     36.94 o 
  -2   4   2        1.84       -0.80      4.44 o 
  -1   4   2       22.19        9.34      6.39 o 
   0   4   2     5366.26     5510.75     39.95 o 
   1   4   2     2443.52     2528.50     34.68 o 
   2   4   2      433.46      443.40      9.24 o 
   3   4   2     1824.77     1909.78     24.10 o 
   4   4   2       27.10       18.91      5.46 o 
   5   4   2      122.36      118.43     17.05 o 
   6   4   2      385.35      378.36     23.53 o 
   7   4   2       79.79       60.81     19.14 o 
   8   4   2        1.25      -10.42     25.20 o 
  -8   5   2        1.72      -21.69     15.78 o 
  -7   5   2        0.78        4.02     15.43 o 
  -6   5   2       41.49       23.52     14.16 o 
  -5   5   2       72.61       96.36     24.43 o 
  -4   5   2      171.94      193.91     13.90 o 
  -3   5   2      205.89      210.86     12.37 o 
  -2   5   2       59.85       78.66     23.45 o 
  -1   5   2     2108.91     2288.41     23.26 o 
   0   5   2      630.84      659.05     10.56 o 
   1   5   2     1044.01      985.72     13.61 o 
   2   5   2      174.67      158.60      7.27 o 
   3   5   2      373.63      380.31     10.30 o 
   4   5   2      171.03      170.65     29.34 o 
   5   5   2      709.05      770.40     29.98 o 
   6   5   2        2.58       13.16     13.22 o 
   7   5   2      122.12       94.44     21.17 o 
   8   5   2        0.32       -8.06     25.56 o 
  -8   6   2      129.68      142.83     25.97 o 
  -7   6   2       34.71       40.90     17.45 o 
  -6   6   2        1.29       -8.09     11.45 o 
  -5   6   2      115.75      179.68     34.86 o 
  -4   6   2       69.16       53.14     10.70 o 
  -3   6   2     1434.35     1377.63     27.54 o 
  -2   6   2     1672.60     1735.11     30.05 o 
  -1   6   2      156.97      161.99     13.94 o 
   0   6   2     1479.29     1411.33     22.88 o 
   1   6   2     1815.23     1722.37     19.60 o 
   2   6   2     2118.23     2094.64     23.99 o 
   3   6   2      125.79      137.44     10.69 o 
   4   6   2      159.83      148.78     17.84 o 
   5   6   2      863.79      871.32     36.86 o 
   6   6   2      202.96      223.64     25.62 o 
   7   6   2       27.24        7.08     15.93 o 
   8   6   2       37.87       34.64     21.04 o 
  -8   7   2       26.10       29.33     20.05 o 
  -7   7   2        0.04       -2.48     14.91 o 
  -6   7   2       49.25       17.10     14.73 o 
  -5   7   2       18.82       10.59     12.20 o 
  -4   7   2       50.00       43.20     12.13 o 
  -3   7   2       11.22       11.18      7.61 o 
  -2   7   2      169.39      203.21     15.06 o 
  -1   7   2       20.93       21.32      5.11 o 
   0   7   2     1580.05     1670.45     29.49 o 
   1   7   2      208.13      209.68     20.72 o 
   2   7   2      221.39      241.82     33.83 o 
   3   7   2        0.43       -7.44      6.23 o 
   4   7   2      263.81      231.31     22.34 o 
   5   7   2       92.49       48.51     16.70 o 
   6   7   2       83.11       50.53     17.37 o 
   7   7   2       92.23       72.85     20.57 o 
  -7   8   2       25.51        8.72     17.42 o 
  -6   8   2        8.45       12.69     15.21 o 
  -5   8   2      164.43      186.67     31.80 o 
  -4   8   2      626.36      625.36     22.27 o 
  -3   8   2      310.36      325.34     21.39 o 
  -2   8   2      333.81      334.29     15.82 o 
  -1   8   2        0.18       -9.15      6.10 o 
   0   8   2      117.77      116.51     11.06 o 
   1   8   2      133.85      137.53     12.05 o 
   2   8   2       39.42       24.93      8.29 o 
   3   8   2      136.60      176.47     22.89 o 
   4   8   2      296.42      354.22     41.98 o 
   5   8   2        1.05      -12.98     16.83 o 
   6   8   2       83.10       73.05     19.48 o 
   7   8   2        0.37       -8.77     17.06 o 
  -7   9   2       63.91       17.04     18.88 o 
  -6   9   2        7.69      -11.73     14.73 o 
  -5   9   2       99.26       75.50     20.53 o 
  -4   9   2      135.89      178.01     30.62 o 
  -3   9   2        1.98       -3.83      9.04 o 
  -2   9   2       21.94        7.71      9.34 o 
  -1   9   2        8.57       -0.76      7.55 o 
   0   9   2        7.96       -9.71      6.48 o 
   1   9   2      246.67      267.03     16.45 o 
   2   9   2      381.68      384.05     15.99 o 
   3   9   2      430.22      471.74     18.78 o 
   4   9   2      147.98      223.15     30.35 o 
   5   9   2        5.86      -14.21     14.37 o 
   6   9   2       43.29       28.07     17.76 o 
  -6  10   2       68.82       53.42     21.11 o 
  -5  10   2       15.45        9.09     15.69 o 
  -4  10   2       44.07       23.26     15.96 o 
  -3  10   2       87.20       99.20     15.38 o 
  -2  10   2       67.54       64.96     13.12 o 
  -1  10   2        3.46        3.86      8.58 o 
   0  10   2       32.31       37.71     11.81 o 
   1  10   2       42.04       34.65     10.16 o 
   2  10   2      168.97      134.57     14.53 o 
   3  10   2        3.75       -1.62     10.36 o 
   4  10   2       83.90       88.97     19.53 o 
   5  10   2       13.30      -10.56     14.75 o 
   6  10   2       40.26       32.81     20.51 o 
  -5  11   2        6.95      -12.45     15.15 o 
  -4  11   2       13.69        3.38     15.17 o 
  -3  11   2       14.67       19.93     12.45 o 
  -2  11   2      226.21      264.12     26.68 o 
  -1  11   2        1.41       -6.26     10.54 o 
   0  11   2       22.48       24.41     10.74 o 
   1  11   2        9.60        6.39      9.89 o 
   2  11   2       78.04       80.52     13.93 o 
   3  11   2      143.50      223.84     26.98 o 
   4  11   2       41.40       29.44     18.31 o 
   5  11   2        0.02      -21.91     14.61 o 
  -4  12   2        0.01       -6.45     16.98 o 
  -3  12   2        2.87      -12.09     11.79 o 
  -2  12   2       22.89        1.40     13.10 o 
  -1  12   2       62.90       44.34     15.48 o 
   0  12   2        1.20       -5.60     10.18 o 
   1  12   2        1.14       -8.62     10.20 o 
   2  12   2       37.72       19.36     12.15 o 
   3  12   2       32.01       18.37     16.91 o 
   4  12   2       36.65       25.98     19.27 o 
  -2  13   2       46.53       46.37     16.93 o 
  -1  13   2        0.79       -8.58     13.31 o 
   0  13   2        9.14       -8.97     13.08 o 
   1  13   2        8.16       -7.34     11.52 o 
   2  13   2        6.83        4.39     12.92 o 
  -9   1   3       47.66       30.15     20.56 o 
  -8   1   3       33.46       15.81     16.86 o 
  -7   1   3      147.98      168.54     36.74 o 
  -6   1   3        1.76        3.61     10.73 o 
  -5   1   3       53.86       63.43     12.73 o 
  -4   1   3     5049.02     4961.79     67.63 o 
  -3   1   3      711.04      655.46     21.95 o 
  -2   1   3    14792.77    14708.28    136.94 o 
  -1   1   3      866.10      925.58     14.79 o 
   0   1   3      507.99      529.75     13.20 o 
   1   1   3     5099.99     5099.33     34.06 o 
   2   1   3     1263.39     1141.86     13.60 o 
   3   1   3      690.14      667.18     13.93 o 
   4   1   3      467.19      441.28     13.24 o 
   5   1   3       73.90       66.87     15.19 o 
   6   1   3      996.78      987.82     34.86 o 
   7   1   3      230.68      256.64     27.86 o 
   8   1   3        1.75       -5.77     26.19 o 
   9   1   3        7.62       11.01     20.47 o 
  -9   2   3       13.96       -5.79     18.57 o 
  -8   2   3      329.96      345.01     32.32 o 
  -7   2   3       47.98       58.68     17.17 o 
  -6   2   3       22.77       16.40     15.38 o 
  -5   2   3      674.18      539.56     30.48 o 
  -4   2   3      313.96      284.74     20.62 o 
  -3   2   3      213.99      187.57     11.90 o 
  -2   2   3      173.08      161.22     10.95 o 
  -1   2   3    23984.82    23338.24    145.21 o 
   0   2   3     2476.46     2719.93     20.37 o 
   1   2   3       13.19        8.38      2.37 o 
   2   2   3    18442.85    18491.88    109.93 o 
   3   2   3      305.82      274.72      9.32 o 
   4   2   3      205.96      163.48     14.17 o 
   5   2   3      395.85      337.45     13.63 o 
   6   2   3       67.53       42.76     21.50 o 
   7   2   3      312.18      340.04     32.40 o 
   8   2   3        7.99        1.55     17.23 o 
  -9   3   3        1.84      -12.33     20.45 o 
  -8   3   3       16.04       32.04     19.25 o 
  -7   3   3      379.62      406.89     62.62 o 
  -6   3   3       18.99       17.36     11.60 o 
  -5   3   3      129.75      133.31     40.26 o 
  -4   3   3      820.43      861.67     30.86 o 
  -3   3   3      482.26      471.83     37.50 o 
  -2   3   3     1781.08     1847.53     45.88 o 
  -1   3   3     2465.83     2619.61     38.47 o 
   0   3   3     1373.58     1345.02     21.76 o 
   1   3   3      692.36      674.05      8.89 o 
   2   3   3      242.52      204.92      5.60 o 
   3   3   3        6.07        1.39      3.15 o 
   4   3   3      120.51      135.33     10.42 o 
   5   3   3       55.73       46.17     10.62 o 
   6   3   3      654.51      583.66     39.66 o 
   7   3   3        2.50        1.52     15.57 o 
   8   3   3       26.73       12.00     28.05 o 
  -9   4   3        9.61      -25.52     19.49 o 
  -8   4   3      129.52      173.00     35.30 o 
  -7   4   3       26.47       51.88     16.92 o 
  -6   4   3       37.53       25.65     13.56 o 
  -5   4   3      775.01      817.88     28.79 o 
  -4   4   3      521.53      541.59     21.28 o 
  -3   4   3     1395.51     1530.84     46.15 o 
  -2   4   3     3118.90     3359.51     39.69 o 
  -1   4   3      462.40      444.54     12.09 o 
   0   4   3      349.68      364.54      9.76 o 
   1   4   3      718.77      684.01      9.58 o 
   2   4   3     5083.03     5176.32     36.65 o 
   3   4   3     4428.12     4606.50     35.64 o 
   4   4   3      729.56      752.52     20.67 o 
   5   4   3     1816.89     1811.88     35.95 o 
   6   4   3       39.75       23.10     13.84 o 
   7   4   3       15.00       -1.53     15.27 o 
   8   4   3        5.67       19.14     26.43 o 
  -8   5   3        8.47       -9.46     15.71 o 
  -7   5   3      150.46      142.60     31.37 o 
  -6   5   3        5.89        0.24     12.78 o 
  -5   5   3      179.52      195.36     17.08 o 
  -4   5   3      673.35      558.25     17.56 o 
  -3   5   3      242.48      223.86     11.26 o 
  -2   5   3     3635.15     3906.34     46.45 o 
  -1   5   3        0.81       -3.78      3.68 o 
   0   5   3        5.73        6.71      3.40 o 
   1   5   3      326.54      355.45      8.55 o 
   2   5   3      751.54      728.67     11.58 o 
   3   5   3      423.45      382.47      9.40 o 
   4   5   3       75.18       65.04     10.39 o 
   5   5   3     1153.63     1100.92     57.49 o 
   6   5   3        6.24       -0.17     12.51 o 
   7   5   3      218.71      256.27     35.92 o 
   8   5   3       11.96       -1.74     18.79 o 
  -8   6   3       91.98      137.52     26.50 o 
  -7   6   3       40.30       34.76     25.33 o 
  -6   6   3       37.77       29.21     14.20 o 
  -5   6   3      471.35      447.05     17.97 o 
  -4   6   3        6.62        6.08      7.37 o 
  -3   6   3      713.16      737.61     20.37 o 
  -2   6   3      507.53      502.17     18.91 o 
  -1   6   3      300.20      314.96      9.73 o 
   0   6   3       44.00       44.84      5.21 o 
   1   6   3      196.92      210.36     12.66 o 
   2   6   3      300.19      264.89      8.91 o 
   3   6   3       88.70       75.28      7.38 o 
   4   6   3       16.44       13.87      8.17 o 
   5   6   3      159.95      147.01     24.83 o 
   6   6   3       50.06        4.76     30.36 o 
   7   6   3        0.68       -9.82     14.49 o 
   8   6   3        5.84       -7.12     17.71 o 
  -8   7   3       13.02        4.40     18.85 o 
  -7   7   3      165.16      151.61     41.21 o 
  -6   7   3      231.99      322.24     66.14 o 
  -5   7   3      446.44      448.76     24.45 o 
  -4   7   3      186.20      206.87     16.40 o 
  -3   7   3      673.06      601.54     19.47 o 
  -2   7   3       78.22       84.09     10.21 o 
  -1   7   3        8.21        7.16      5.36 o 
   0   7   3      106.52      104.22      9.84 o 
   1   7   3      331.39      330.28     12.96 o 
   2   7   3      875.32      934.75     23.11 o 
   3   7   3      566.75      537.28     16.24 o 
   4   7   3      423.86      413.05     22.72 o 
   5   7   3        4.61       -6.64     15.34 o 
   6   7   3        1.34       -6.15     13.71 o 
   7   7   3       10.03        5.70     16.12 o 
  -7   8   3        3.81       -4.18     15.85 o 
  -6   8   3        0.02      -18.63     13.17 o 
  -5   8   3      302.38      389.47     51.85 o 
  -4   8   3       19.76        1.12      9.08 o 
  -3   8   3       90.62       91.87     12.56 o 
  -2   8   3       70.97       72.46     11.44 o 
  -1   8   3      565.15      553.24     19.41 o 
   0   8   3        8.01       -4.85      6.22 o 
   1   8   3      613.93      626.70     21.35 o 
   2   8   3        9.58        9.63      7.21 o 
   3   8   3      371.94      386.30     15.20 o 
   4   8   3       98.84       83.03     17.91 o 
   5   8   3        0.99       -8.39     12.27 o 
   6   8   3        0.24      -11.46     14.37 o 
   7   8   3        0.41      -14.35     16.24 o 
  -7   9   3       19.63       14.42     18.91 o 
  -6   9   3       16.05       14.09     16.95 o 
  -5   9   3       68.72       61.06     17.41 o 
  -4   9   3       47.57       38.47     12.60 o 
  -3   9   3      191.92      109.73     14.56 o 
  -2   9   3       37.58       24.27     10.52 o 
  -1   9   3       87.07       67.19     12.76 o 
   0   9   3       17.89       -2.06      7.26 o 
   1   9   3        2.44        2.55      7.81 o 
   2   9   3      143.16      150.38     17.71 o 
   3   9   3      452.61      410.50     21.14 o 
   4   9   3        7.47        5.72     13.17 o 
   5   9   3      231.98      275.58     28.84 o 
   6   9   3        0.39       -2.07     17.25 o 
  -6  10   3        9.99      -13.36     15.46 o 
  -5  10   3       25.73       26.09     16.35 o 
  -4  10   3        2.92      -11.31     10.70 o 
  -3  10   3      151.46      185.52     20.51 o 
  -2  10   3       19.97       16.50     12.30 o 
  -1  10   3      295.25      368.12     29.07 o 
   0  10   3       19.97       23.93      9.82 o 
   1  10   3        6.93        7.95      8.95 o 
   2  10   3        8.98       10.49      9.28 o 
   3  10   3        8.13       -9.29      9.85 o 
   4  10   3       40.16       26.18     16.69 o 
   5  10   3       49.59       43.25     19.11 o 
   6  10   3        0.47      -34.83     30.35 o 
  -5  11   3       11.90        9.80     20.71 o 
  -4  11   3      172.20      158.70     37.62 o 
  -3  11   3       42.63       49.85     13.97 o 
  -2  11   3       18.37       10.80     12.23 o 
  -1  11   3       80.64       64.42     14.00 o 
   0  11   3        6.71       -7.28      8.28 o 
   1  11   3      244.73      295.91     19.85 o 
   2  11   3       80.92      103.65     14.48 o 
   3  11   3        4.60        9.71     12.95 o 
   4  11   3       63.76       42.64     19.73 o 
   5  11   3       15.99        3.65     18.07 o 
  -4  12   3        2.54       -8.74     16.79 o 
  -3  12   3        0.06        0.48     14.63 o 
  -2  12   3       60.55       49.87     15.42 o 
  -1  12   3       29.19       29.24     13.27 o 
   0  12   3        0.59      -11.88     12.46 o 
   1  12   3        4.76       12.80     11.35 o 
   2  12   3       11.88        8.92     11.13 o 
   3  12   3       21.82       15.38     14.42 o 
   4  12   3        1.25       -8.93     17.96 o 
  -2  13   3       18.98       14.90     14.74 o 
  -1  13   3       23.43       31.48     15.53 o 
   0  13   3       55.36       51.70     18.70 o 
   1  13   3        0.00      -10.41     12.94 o 
   2  13   3       41.81       48.38     17.25 o 
  -9   0   4        4.28      -12.20     25.52 o 
  -8   0   4      187.19      265.24     40.53 o 
  -7   0   4      795.78      779.89     45.63 o 
  -6   0   4      228.14      248.09     30.96 o 
  -5   0   4      662.47      646.43     33.45 o 
  -4   0   4      122.01      165.85     21.69 o 
  -3   0   4     1235.50     1181.92     34.45 o 
  -2   0   4    12290.97    12616.48    167.40 o 
  -1   0   4     3678.11     3590.92     58.21 o 
   0   0   4    29628.61    29258.59    360.27 o 
   1   0   4     2082.84     2309.55     31.58 o 
   2   0   4     1372.72     1283.20     24.38 o 
   3   0   4     1471.53     1300.62     40.01 o 
   4   0   4      254.94      228.16     15.57 o 
   5   0   4        0.12        0.69      8.61 o 
   6   0   4     3073.84     3173.07     64.36 o 
   7   0   4      489.04      476.46     39.22 o 
   8   0   4        2.84        9.07     22.27 o 
  -9   1   4       11.42       -1.39     18.81 o 
  -8   1   4       33.00       26.61     22.07 o 
  -7   1   4      222.92      219.86     26.22 o 
  -6   1   4      134.17      140.91     18.27 o 
  -5   1   4        6.08       11.49      9.34 o 
  -4   1   4     1168.61     1098.94     27.30 o 
  -3   1   4     2936.02     2902.14     68.63 o 
  -2   1   4       74.50       79.25      9.95 o 
  -1   1   4      728.34      819.28     12.13 o 
   0   1   4     6483.97     6329.23     51.50 o 
   1   1   4        0.89        2.00      2.23 o 
   2   1   4        0.96        0.52      2.48 o 
   3   1   4     2169.52     2111.95     26.65 o 
   4   1   4        4.48       -6.84      4.56 o 
   5   1   4        6.86       -4.00      7.12 o 
   6   1   4       12.08       10.28     10.92 o 
   7   1   4      178.88      177.69     24.08 o 
   8   1   4        3.07      -16.16     15.30 o 
  -9   2   4       21.77       22.04     20.07 o 
  -8   2   4      111.35       99.88     22.03 o 
  -7   2   4       72.27       55.32     16.55 o 
  -6   2   4      144.07      132.42     17.85 o 
  -5   2   4      102.94       90.09     15.53 o 
  -4   2   4     2474.83     2633.91     95.32 o 
  -3   2   4     1740.24     1815.63     32.94 o 
  -2   2   4       26.86       42.81      6.20 o 
  -1   2   4      282.82      322.27     11.41 o 
   0   2   4       20.34       15.41      2.53 o 
   1   2   4        8.98        4.35      2.42 o 
   2   2   4      683.38      896.89     17.95 o 
   3   2   4        0.21       -5.11      3.41 o 
   4   2   4     1091.71     1038.53     20.55 o 
   5   2   4        2.75        1.23      7.27 o 
   6   2   4      357.20      376.21     20.23 o 
   7   2   4       33.52        4.02     15.68 o 
   8   2   4       38.01       51.41     21.73 o 
  -9   3   4       89.41      181.63     33.86 o 
  -8   3   4        6.81      -20.93     13.95 o 
  -7   3   4        5.90      -19.12     12.74 o 
  -6   3   4      669.81      710.58     28.99 o 
  -5   3   4      123.37      104.87     15.06 o 
  -4   3   4       85.24       88.15     12.32 o 
  -3   3   4     3092.03     3071.82     82.44 o 
  -2   3   4     1554.52     1617.56     53.45 o 
  -1   3   4      310.54      283.53      6.29 o 
   0   3   4     8758.90     9044.54     57.11 o 
   1   3   4     3362.57     3315.30     27.07 o 
   2   3   4     1621.74     1744.72     19.58 o 
   3   3   4     1774.87     1676.19     21.18 o 
   4   3   4      140.45      112.96      9.76 o 
   5   3   4      230.36      226.50     17.38 o 
   6   3   4      494.00      422.46     24.91 o 
   7   3   4      135.38      173.47     39.98 o 
   8   3   4       31.55       15.69     19.85 o 
  -9   4   4       28.06       52.43     25.80 o 
  -8   4   4       16.29       12.28     18.86 o 
  -7   4   4        0.08       -1.93     12.84 o 
  -6   4   4        1.67      -12.91     11.14 o 
  -5   4   4       24.64       17.05     10.39 o 
  -4   4   4       12.22        8.12      8.73 o 
  -3   4   4     1537.60     1650.85     33.44 o 
  -2   4   4     1052.08     1166.68     17.06 o 
  -1   4   4     2262.68     2247.23     31.17 o 
   0   4   4     1294.55     1400.17     15.21 o 
   1   4   4        5.68        0.65      3.41 o 
   2   4   4     1246.61     1266.85     14.95 o 
   3   4   4      884.55      901.92     13.28 o 
   4   4   4      541.35      549.34     15.56 o 
   5   4   4       28.85       21.50      9.31 o 
   6   4   4       16.64       16.60     13.25 o 
   7   4   4        0.55      -20.40     13.60 o 
   8   4   4       68.85       71.41     32.31 o 
  -8   5   4       19.42       -7.27     15.99 o 
  -7   5   4      243.24      212.86     25.74 o 
  -6   5   4      182.88      253.59     24.64 o 
  -5   5   4       11.92       12.59      8.68 o 
  -4   5   4      346.88      285.46     13.48 o 
  -3   5   4     1079.64     1023.99     22.42 o 
  -2   5   4       51.22       77.11      6.81 o 
  -1   5   4      794.21      747.58     11.10 o 
   0   5   4        4.85       -1.22      2.86 o 
   1   5   4       91.41      126.41      8.67 o 
   2   5   4      138.48      148.01      7.60 o 
   3   5   4      228.16      225.15      8.56 o 
   4   5   4     1312.71     1246.64     23.71 o 
   5   5   4      273.35      255.94     23.71 o 
   6   5   4      159.16      182.46     28.46 o 
   7   5   4       84.63       86.09     20.23 o 
   8   5   4       56.37       23.68     34.65 o 
  -8   6   4       96.31      110.44     24.49 o 
  -7   6   4       14.32       -3.68     14.06 o 
  -6   6   4       17.63      -11.00     11.75 o 
  -5   6   4      229.02      244.74     22.87 o 
  -4   6   4      109.20      114.67     12.28 o 
  -3   6   4      224.57      236.93     23.82 o 
  -2   6   4      963.74      941.46     14.27 o 
  -1   6   4     1016.65     1018.72     25.05 o 
   0   6   4      622.30      634.30     10.21 o 
   1   6   4      202.89      207.67      7.12 o 
   2   6   4       65.59       58.51      5.83 o 
   3   6   4      117.06      119.15     14.03 o 
   4   6   4      687.83      650.76     24.46 o 
   5   6   4       11.17       17.01     22.86 o 
   6   6   4        8.16        6.86     13.46 o 
   7   6   4        6.38        5.37     20.14 o 
  -8   7   4       58.31       34.57     22.86 o 
  -7   7   4       20.54        2.74     16.14 o 
  -6   7   4       70.95       60.68     17.22 o 
  -5   7   4      364.65      349.27     17.23 o 
  -4   7   4      181.99      161.25     15.14 o 
  -3   7   4      290.33      278.49     16.09 o 
  -2   7   4        5.68       -2.19      5.83 o 
  -1   7   4      797.85      825.63     16.57 o 
   0   7   4        2.70       -0.98      4.81 o 
   1   7   4       20.67       28.04      7.27 o 
   2   7   4      130.33      146.02     11.53 o 
   3   7   4       44.02       49.66      9.89 o 
   4   7   4      242.07      269.67     24.47 o 
   5   7   4       42.12       23.33     14.14 o 
   6   7   4        2.72        8.25     13.86 o 
   7   7   4       23.31       36.22     18.47 o 
  -7   8   4        0.26      -26.38     25.14 o 
  -6   8   4       37.75       23.31     14.93 o 
  -5   8   4       58.36       87.66     16.59 o 
  -4   8   4       60.31       52.40     11.71 o 
  -3   8   4       13.27        1.63      8.76 o 
  -2   8   4       41.78       27.97      9.76 o 
  -1   8   4      193.73      211.20     27.36 o 
   0   8   4        5.65       -0.66      7.21 o 
   1   8   4      899.27      865.15     25.39 o 
   2   8   4        9.12       -6.99      8.80 o 
   3   8   4       69.44       56.43     12.35 o 
   4   8   4      534.41      537.64     27.43 o 
   5   8   4      421.46      433.02     40.07 o 
   6   8   4        4.32      -14.30     13.61 o 
   7   8   4       57.73       43.51     21.26 o 
  -7   9   4        1.52      -22.75     15.17 o 
  -6   9   4       17.31       -6.25     14.74 o 
  -5   9   4        3.39        5.05     14.59 o 
  -4   9   4        0.54       -7.28      9.79 o 
  -3   9   4       52.32       59.04     12.54 o 
  -2   9   4      122.69      163.23     16.28 o 
  -1   9   4        9.30        9.59      9.41 o 
   0   9   4       19.22       23.37      9.80 o 
   1   9   4       13.55       15.78      8.47 o 
   2   9   4       29.29       34.90      9.88 o 
   3   9   4      214.70      297.90     21.76 o 
   4   9   4      376.68      471.39     33.62 o 
   5   9   4       39.08       15.92     17.18 o 
   6   9   4        9.74       43.98     19.56 o 
  -6  10   4        5.73      -13.99     14.69 o 
  -5  10   4        0.01      -17.18     13.37 o 
  -4  10   4        0.31        3.07     12.52 o 
  -3  10   4        4.38        0.96     10.11 o 
  -2  10   4       77.73       70.05     13.54 o 
  -1  10   4       69.15       39.58     12.25 o 
   0  10   4      141.23      180.35     17.58 o 
   1  10   4       28.48       19.96      9.97 o 
   2  10   4      103.46      129.20     13.97 o 
   3  10   4        7.64      -11.12     11.03 o 
   4  10   4       93.59      100.67     22.09 o 
   5  10   4       11.80        8.85     17.00 o 
  -5  11   4       13.04        8.64     17.19 o 
  -4  11   4       78.68       79.06     15.87 o 
  -3  11   4       21.41        6.03     11.64 o 
  -2  11   4        6.74        6.85     11.35 o 
  -1  11   4      167.86      184.54     26.85 o 
   0  11   4        1.71       -6.31     10.41 o 
   1  11   4       11.46       11.03     11.76 o 
   2  11   4        0.56       -8.07      9.52 o 
   3  11   4       44.49       31.44     14.50 o 
   4  11   4       14.31       -7.80     15.52 o 
   5  11   4        1.01       -5.12     18.38 o 
  -4  12   4        8.35       -2.51     16.61 o 
  -3  12   4       19.59       12.57     12.80 o 
  -2  12   4       48.86       46.65     15.12 o 
  -1  12   4        0.12      -14.76     10.57 o 
   0  12   4       19.56       13.26     12.23 o 
   1  12   4      123.97      110.72     18.04 o 
   2  12   4       53.56       51.40     15.41 o 
   3  12   4        0.96       -0.98     13.81 o 
   4  12   4       15.78        8.14     18.37 o 
  -2  13   4       15.96        3.31     14.28 o 
  -1  13   4        0.05      -19.97     13.31 o 
   0  13   4        2.04      -19.39     12.92 o 
   1  13   4       82.46      104.11     19.40 o 
   2  13   4      183.44      210.88     25.07 o 
  -9   1   5        3.32       17.51     18.91 o 
  -8   1   5        6.49       -3.73     14.16 o 
  -7   1   5       12.62       22.94     14.42 o 
  -6   1   5       97.32       74.18     14.54 o 
  -5   1   5      125.79      163.91     16.48 o 
  -4   1   5     2895.66     2850.80     51.76 o 
  -3   1   5       12.60       16.55      6.42 o 
  -2   1   5      844.58      735.44     15.11 o 
  -1   1   5       34.78       41.40      4.27 o 
   0   1   5      335.26      335.88     24.62 o 
   1   1   5    11552.94    11764.29     71.71 o 
   2   1   5      333.31      322.09      7.44 o 
   3   1   5     2095.00     2027.54     37.76 o 
   4   1   5     1530.42     1430.09     24.42 o 
   5   1   5      173.51      188.35     26.00 o 
   6   1   5     1341.62     1321.51     28.90 o 
   7   1   5      103.15      127.62     29.40 o 
   8   1   5       60.44       56.59     19.78 o 
  -9   2   5       89.26      161.43     27.04 o 
  -8   2   5        0.14       -8.10     14.94 o 
  -7   2   5       24.36       21.77     19.78 o 
  -6   2   5       21.51       23.82     12.19 o 
  -5   2   5      196.94      233.14     26.72 o 
  -4   2   5     1359.93     1408.86     37.75 o 
  -3   2   5     5118.84     5029.17     62.65 o 
  -2   2   5     3262.41     3482.94    121.78 o 
  -1   2   5       65.10       80.88      4.63 o 
   0   2   5      790.86      807.81     11.54 o 
   1   2   5      489.30      410.94      7.85 o 
   2   2   5      205.72      173.00      6.27 o 
   3   2   5     1658.71     1738.46     21.28 o 
   4   2   5      928.25      904.85     19.43 o 
   5   2   5     3753.14     3703.65     46.41 o 
   6   2   5        0.57      -11.54      7.69 o 
   7   2   5      576.73      560.74     30.92 o 
   8   2   5        9.79       18.07     18.24 o 
  -9   3   5       76.60       86.42     25.56 o 
  -8   3   5       35.09       16.15     17.96 o 
  -7   3   5       56.91       64.72     18.33 o 
  -6   3   5      432.55      357.67     21.50 o 
  -5   3   5       41.26       27.85     24.57 o 
  -4   3   5       30.82       21.26     13.07 o 
  -3   3   5       87.81       97.99     10.88 o 
  -2   3   5        3.79       -2.98      3.56 o 
  -1   3   5       88.77       82.71      4.91 o 
   0   3   5     3401.68     3773.80     35.35 o 
   1   3   5     1147.37     1185.36     14.50 o 
   2   3   5      701.53      677.33     11.93 o 
   3   3   5      121.26      132.53      8.12 o 
   4   3   5      428.51      423.27     13.77 o 
   5   3   5      361.40      352.15     15.24 o 
   6   3   5      143.59      125.90     15.86 o 
   7   3   5        5.29        6.35     16.77 o 
   8   3   5       52.14       37.09     20.80 o 
  -9   4   5        3.21       -6.27     21.63 o 
  -8   4   5       59.74       27.13     35.57 o 
  -7   4   5      200.19      241.36     29.12 o 
  -6   4   5       89.56       83.10     29.35 o 
  -5   4   5       43.87       15.22     10.36 o 
  -4   4   5        5.58       -8.18      6.72 o 
  -3   4   5     1714.45     1711.77     34.05 o 
  -2   4   5      571.04      502.17     10.02 o 
  -1   4   5     7060.00     7390.25     79.28 o 
   0   4   5     1904.17     1892.05     19.12 o 
   1   4   5       27.07       16.13      3.97 o 
   2   4   5      163.79      187.86      8.67 o 
   3   4   5      272.23      343.69     10.18 o 
   4   4   5      253.12      272.55     21.24 o 
   5   4   5      753.74      778.94     20.79 o 
   6   4   5      120.32      124.85     16.02 o 
   7   4   5        2.51      -20.04     13.36 o 
   8   4   5       17.06       10.65     26.11 o 
  -8   5   5       15.74        4.01     24.64 o 
  -7   5   5       39.91       47.04     16.81 o 
  -6   5   5      195.55      219.43     34.74 o 
  -5   5   5       47.01       57.05     18.50 o 
  -4   5   5        8.31        2.36      6.66 o 
  -3   5   5      894.34      865.48     20.63 o 
  -2   5   5     3681.68     3756.82     47.88 o 
  -1   5   5     1589.40     1675.03     18.54 o 
   0   5   5       52.60       55.64      4.94 o 
   1   5   5     2876.62     2806.94     26.68 o 
   2   5   5       37.91       24.52      4.98 o 
   3   5   5       30.31       25.45      5.74 o 
   4   5   5     1114.08     1132.37     20.49 o 
   5   5   5       18.31       11.82      9.73 o 
   6   5   5       29.14       51.35     17.12 o 
   7   5   5       45.22       44.34     18.40 o 
   8   5   5      103.99      108.87     25.08 o 
  -8   6   5       12.84       -3.42     17.17 o 
  -7   6   5       35.64       11.02     15.12 o 
  -6   6   5      134.14       92.73     26.87 o 
  -5   6   5      358.51      323.54     17.93 o 
  -4   6   5      701.49      700.71     24.17 o 
  -3   6   5        8.80        5.71      5.42 o 
  -2   6   5      623.03      655.34     17.78 o 
  -1   6   5      305.65      318.50      8.04 o 
   0   6   5      218.99      225.18      7.05 o 
   1   6   5      104.30      105.20     11.35 o 
   2   6   5        9.36        0.52      4.06 o 
   3   6   5        3.42       -3.47      5.14 o 
   4   6   5      462.45      496.17     14.49 o 
   5   6   5      110.61       84.31     13.51 o 
   6   6   5       61.54       76.42     18.67 o 
   7   6   5       33.76       21.19     17.28 o 
  -8   7   5        0.10        1.89     17.74 o 
  -7   7   5        0.01        0.19     15.80 o 
  -6   7   5      137.27      104.41     28.71 o 
  -5   7   5      451.52      480.02     22.23 o 
  -4   7   5      187.90      183.31     17.03 o 
  -3   7   5        0.02       -7.68      6.78 o 
  -2   7   5      960.87      946.61     21.09 o 
  -1   7   5      377.66      389.94     12.10 o 
   0   7   5       50.40       47.73      6.96 o 
   1   7   5      670.15      696.92     23.82 o 
   2   7   5       69.70       83.45      8.15 o 
   3   7   5       49.59       51.26     11.68 o 
   4   7   5      300.22      313.96     18.41 o 
   5   7   5      215.49      235.15     27.16 o 
   6   7   5        9.08       -3.70     13.35 o 
   7   7   5       44.52       69.70     31.78 o 
  -7   8   5        7.65        8.34     17.55 o 
  -6   8   5       18.43       -3.82     13.69 o 
  -5   8   5        5.93        9.79     10.86 o 
  -4   8   5      321.89      317.20     42.28 o 
  -3   8   5      165.20      169.00     23.95 o 
  -2   8   5     1478.71     1416.91     31.39 o 
  -1   8   5      547.42      504.81     18.73 o 
   0   8   5      741.76      734.82     22.34 o 
   1   8   5       21.94       19.67      9.52 o 
   2   8   5       26.52       15.95      8.05 o 
   3   8   5       33.49       34.42     11.90 o 
   4   8   5      156.78      152.96     17.28 o 
   5   8   5      241.01      278.04     29.79 o 
   6   8   5        3.08      -19.51     14.88 o 
   7   8   5       12.65       -0.48     18.57 o 
  -7   9   5        0.47      -13.18     15.56 o 
  -6   9   5        0.44        3.01     15.95 o 
  -5   9   5       61.03       65.80     25.22 o 
  -4   9   5        4.21      -10.76      8.96 o 
  -3   9   5       76.13       76.43     14.34 o 
  -2   9   5        1.23       -3.01      8.63 o 
  -1   9   5        0.59       -0.02      8.65 o 
   0   9   5       47.19       51.21     11.75 o 
   1   9   5      520.47      516.69     40.96 o 
   2   9   5       52.19       51.74     12.51 o 
   3   9   5      174.73      217.20     26.55 o 
   4   9   5       17.89       14.35     16.20 o 
   5   9   5        1.58      -12.12     14.96 o 
   6   9   5       13.31      -22.88     15.25 o 
  -6  10   5       76.61       73.78     21.20 o 
  -5  10   5       37.46       20.49     14.94 o 
  -4  10   5      115.56      123.66     16.99 o 
  -3  10   5      170.92      193.96     19.79 o 
  -2  10   5      214.92      224.43     19.71 o 
  -1  10   5      147.01      152.08     21.66 o 
   0  10   5        0.49       -9.08      8.83 o 
   1  10   5      192.11      208.30     19.18 o 
   2  10   5       20.54        8.65     11.71 o 
   3  10   5       27.49       31.67     13.53 o 
   4  10   5       63.24       26.51     13.45 o 
   5  10   5        2.59       -4.59     16.54 o 
  -5  11   5       54.30       32.09     18.07 o 
  -4  11   5        7.61        5.69     13.05 o 
  -3  11   5       38.50       22.82     13.09 o 
  -2  11   5        1.68        0.08     11.41 o 
  -1  11   5      142.89      168.08     18.90 o 
   0  11   5       30.95       26.73     16.85 o 
   1  11   5        0.96       -7.70     11.03 o 
   2  11   5      344.31      403.07     30.24 o 
   3  11   5        8.30        3.08     12.80 o 
   4  11   5        1.75      -10.43     15.19 o 
  -4  12   5       64.07       44.16     16.54 o 
  -3  12   5        1.96      -17.38     11.68 o 
  -2  12   5       34.21       31.15     14.17 o 
  -1  12   5       15.72       15.32     12.68 o 
   0  12   5       57.09       42.31     14.54 o 
   1  12   5       29.09        2.47     12.58 o 
   2  12   5       28.60       25.80     14.46 o 
   3  12   5        0.97       -9.86     13.44 o 
  -2  13   5        7.83       10.43     14.27 o 
  -1  13   5        0.71       -1.69     14.09 o 
   0  13   5        1.61        2.48     14.07 o 
   1  13   5        4.97       16.23     14.43 o 
   2  13   5        1.66      -18.98     14.01 o 
  -9   0   6        6.73      -11.12     23.56 o 
  -8   0   6       99.41      114.31     30.93 o 
  -7   0   6        5.74        6.61     16.42 o 
  -6   0   6      413.08      457.52     31.23 o 
  -5   0   6      109.45      110.25     20.11 o 
  -4   0   6       67.73       66.73     14.87 o 
  -3   0   6     3514.74     3404.49     64.39 o 
  -2   0   6     2580.65     2867.75     86.89 o 
  -1   0   6     8104.17     8115.61    118.15 o 
   0   0   6     1823.48     1565.51     36.96 o 
   1   0   6      187.09      162.96     11.90 o 
   2   0   6       34.55       47.39      5.03 o 
   3   0   6        5.39        4.37      6.37 o 
   4   0   6       36.55       15.48      9.23 o 
   5   0   6      774.07      715.23     27.24 o 
   6   0   6     1417.22     1443.61     86.15 o 
   7   0   6        3.29        3.27     14.06 o 
   8   0   6       19.11       21.34     28.92 o 
  -9   1   6        2.21      -10.78     17.12 o 
  -8   1   6        1.15       -9.99     14.37 o 
  -7   1   6        0.11        8.91     13.14 o 
  -6   1   6      132.26      110.32     16.15 o 
  -5   1   6     2496.01     2539.91     47.71 o 
  -4   1   6      257.46      282.13     23.50 o 
  -3   1   6      253.83      213.36     10.41 o 
  -2   1   6      927.28      952.85     13.34 o 
  -1   1   6      308.99      324.26      8.20 o 
   0   1   6    11658.63    11797.68     91.97 o 
   1   1   6     1520.84     1599.67     16.33 o 
   2   1   6       13.71        7.28      4.75 o 
   3   1   6     1034.75     1030.86     15.61 o 
   4   1   6       18.86       12.76      6.00 o 
   5   1   6        1.73       -5.34      7.36 o 
   6   1   6       20.49       33.82     10.54 o 
   7   1   6      140.88      104.72     20.33 o 
   8   1   6      109.79      114.25     23.98 o 
  -9   2   6        6.74        6.38     18.47 o 
  -8   2   6       99.02      120.44     22.50 o 
  -7   2   6      154.94      158.08     21.75 o 
  -6   2   6      273.10      325.62     24.82 o 
  -5   2   6        0.38        0.09      8.89 o 
  -4   2   6     1499.99     1544.30     33.08 o 
  -3   2   6      200.78      200.57     10.65 o 
  -2   2   6        0.36       -4.35      2.90 o 
  -1   2   6     1720.96     1749.54     26.64 o 
   0   2   6     1649.65     1654.35     17.09 o 
   1   2   6      636.84      640.73     10.21 o 
   2   2   6      868.66      864.02     13.36 o 
   3   2   6      643.59      676.72     13.16 o 
   4   2   6      128.27      105.30      9.91 o 
   5   2   6      987.93      957.70     22.62 o 
   6   2   6      148.57      153.16     15.12 o 
   7   2   6      102.83      126.39     18.04 o 
   8   2   6       31.00       37.14     21.03 o 
  -9   3   6       14.71       14.88     21.00 o 
  -8   3   6        9.87        1.54     21.12 o 
  -7   3   6       11.48       13.27     14.35 o 
  -6   3   6        6.08       -4.89     14.52 o 
  -5   3   6      246.59      250.29     24.72 o 
  -4   3   6       14.22       28.58      8.99 o 
  -3   3   6       20.16       24.74      7.64 o 
  -2   3   6      983.07      937.54     14.47 o 
  -1   3   6     2988.07     3288.86     27.08 o 
   0   3   6     1338.90     1384.45     15.42 o 
   1   3   6     2175.03     2155.90     21.52 o 
   2   3   6      144.62      175.12      8.53 o 
   3   3   6     1023.50     1049.59     17.05 o 
   4   3   6       18.31        5.22      7.96 o 
   5   3   6      314.09      361.36     18.69 o 
   6   3   6        0.18      -12.04      8.03 o 
   7   3   6       91.87       78.79     20.12 o 
   8   3   6       48.00       54.43     22.92 o 
  -9   4   6        9.89        8.06     22.89 o 
  -8   4   6        0.03      -12.61     24.25 o 
  -7   4   6      130.75      116.42     30.14 o 
  -6   4   6      608.20      653.32     28.15 o 
  -5   4   6       94.14      112.30     19.46 o 
  -4   4   6       63.71       52.45     17.37 o 
  -3   4   6      397.49      351.92     37.99 o 
  -2   4   6       20.69       31.31      6.03 o 
  -1   4   6     2290.77     2514.70     23.77 o 
   0   4   6       19.88       30.30      4.32 o 
   1   4   6     1300.62     1334.85     16.88 o 
   2   4   6      584.82      534.75     13.00 o 
   3   4   6       70.70       67.05      7.08 o 
   4   4   6        3.76        1.30      5.43 o 
   5   4   6       11.21       12.46      8.17 o 
   6   4   6       14.40        0.01      8.60 o 
   7   4   6       33.00       23.06     16.89 o 
   8   4   6        3.56      -26.02     25.67 o 
  -8   5   6      110.31      223.86     61.97 o 
  -7   5   6        3.51       -0.94     13.77 o 
  -6   5   6      169.92      148.84     26.19 o 
  -5   5   6     1287.69     1200.65     35.10 o 
  -4   5   6      246.39      283.99     22.32 o 
  -3   5   6      159.15      179.26      9.79 o 
  -2   5   6      644.89      615.48     14.85 o 
  -1   5   6      271.37      251.40      8.19 o 
   0   5   6     1517.40     1438.40     17.65 o 
   1   5   6      900.00      828.87     38.24 o 
   2   5   6       94.30       91.43      7.15 o 
   3   5   6      643.35      606.97     13.99 o 
   4   5   6      165.30      154.25     10.85 o 
   5   5   6        4.24      -10.34      6.90 o 
   6   5   6        1.49       -4.61     10.52 o 
   7   5   6       33.26       39.26     18.82 o 
   8   5   6        0.80      -14.09     18.09 o 
  -8   6   6        8.55       -0.05     17.67 o 
  -7   6   6       99.35       95.23     26.35 o 
  -6   6   6      617.28      582.65     22.20 o 
  -5   6   6       14.81        0.07      8.71 o 
  -4   6   6      231.08      261.60     17.57 o 
  -3   6   6       51.61       41.62      6.23 o 
  -2   6   6      263.19      246.83     11.26 o 
  -1   6   6       97.73      123.56      8.80 o 
   0   6   6       28.27       20.11      4.52 o 
   1   6   6      664.47      697.60     13.07 o 
   2   6   6      252.84      243.27      9.40 o 
   3   6   6       24.08       19.98      6.42 o 
   4   6   6       40.51       33.33      7.70 o 
   5   6   6        1.65        2.44      9.44 o 
   6   6   6       34.64       23.13     12.78 o 
   7   6   6       36.56       27.53     18.83 o 
  -8   7   6        3.44       -5.42     18.68 o 
  -7   7   6        0.80      -13.17     13.67 o 
  -6   7   6        0.01      -15.36     14.40 o 
  -5   7   6       26.90       23.68     10.83 o 
  -4   7   6      124.60      125.88     21.28 o 
  -3   7   6       73.95       90.37     12.44 o 
  -2   7   6       28.78       26.07      7.00 o 
  -1   7   6       35.10       33.08      7.06 o 
   0   7   6       60.05       61.71      7.79 o 
   1   7   6       10.60       14.37      6.37 o 
   2   7   6     1254.64     1178.66     19.02 o 
   3   7   6        1.41       -4.33      6.68 o 
   4   7   6        2.13       -8.23      8.83 o 
   5   7   6      138.86      109.93     34.64 o 
   6   7   6      111.50       74.31     19.94 o 
   7   7   6       29.50       43.63     23.59 o 
  -7   8   6        0.67        2.25     17.34 o 
  -6   8   6       53.77       39.03     16.66 o 
  -5   8   6       78.45       75.69     14.60 o 
  -4   8   6       92.57      104.46     12.26 o 
  -3   8   6      435.65      447.76     18.80 o 
  -2   8   6      446.50      438.33     18.13 o 
  -1   8   6        1.38       -8.21      7.71 o 
   0   8   6       83.46       83.11     11.99 o 
   1   8   6      544.30      552.99     20.34 o 
   2   8   6      821.91      817.29     24.90 o 
   3   8   6        4.52        7.37      9.44 o 
   4   8   6        9.44       -5.53      9.74 o 
   5   8   6        2.67       -3.09     13.24 o 
   6   8   6        7.29       -1.41     15.67 o 
  -7   9   6       42.26       11.49     19.27 o 
  -6   9   6       12.94        4.49     15.73 o 
  -5   9   6      205.29      220.17     26.20 o 
  -4   9   6       44.57       71.01     15.16 o 
  -3   9   6       62.94       48.18     11.81 o 
  -2   9   6       36.16       36.44     11.39 o 
  -1   9   6      108.78       90.22     13.65 o 
   0   9   6       80.70       67.34     12.63 o 
   1   9   6      730.72      758.01     24.91 o 
   2   9   6        5.47        2.71      9.36 o 
   3   9   6       15.89        8.28     10.71 o 
   4   9   6      246.92      241.88     22.51 o 
   5   9   6        4.93       -2.86     15.77 o 
   6   9   6        2.18      -11.00     16.12 o 
  -6  10   6        0.83      -17.39     15.78 o 
  -5  10   6       19.32       21.77     12.64 o 
  -4  10   6       67.74       72.53     19.86 o 
  -3  10   6       18.31       17.33     13.09 o 
  -2  10   6        0.32      -13.42      9.11 o 
  -1  10   6       22.69       11.26      9.92 o 
   0  10   6        0.77       -5.68      9.86 o 
   1  10   6        4.64       -8.38      9.49 o 
   2  10   6        0.22        2.19     11.15 o 
   3  10   6        2.50        5.16     12.10 o 
   4  10   6       14.11       14.08     13.41 o 
   5  10   6       58.10       48.25     19.34 o 
  -5  11   6       30.14       18.60     18.27 o 
  -4  11   6        4.22       -3.32     11.83 o 
  -3  11   6        6.99       -4.97     11.03 o 
  -2  11   6      232.30      238.77     27.40 o 
  -1  11   6      231.38      285.58     35.31 o 
   0  11   6      118.54      131.33     17.79 o 
   1  11   6       38.03       16.39     15.90 o 
   2  11   6       23.37       -0.26     12.26 o 
   3  11   6        0.27      -10.39     12.31 o 
   4  11   6       13.67        5.66     13.63 o 
  -4  12   6        6.11        7.82     14.41 o 
  -3  12   6        0.04       -8.99     12.80 o 
  -2  12   6       47.08       44.94     14.66 o 
  -1  12   6       26.15       17.14     13.40 o 
   0  12   6        9.34        5.39     12.38 o 
   1  12   6        9.07       -6.32     12.67 o 
   2  12   6       17.89       16.99     14.80 o 
   3  12   6       26.10       16.54     15.42 o 
  -2  13   6        0.52       -4.28     13.14 o 
  -1  13   6        0.70        1.01     13.95 o 
   0  13   6       17.40        9.94     14.82 o 
   1  13   6       45.26       44.73     16.22 o 
  -9   1   7       54.31       47.45     20.43 o 
  -8   1   7        1.37       -7.59     13.02 o 
  -7   1   7       62.77       97.13     17.91 o 
  -6   1   7       87.76       82.11     14.67 o 
  -5   1   7      120.28      137.58     15.02 o 
  -4   1   7     5010.22     5041.73     66.34 o 
  -3   1   7      341.76      360.90     22.45 o 
  -2   1   7     3347.14     3325.00     35.89 o 
  -1   1   7    13620.75    13614.16    111.04 o 
   0   1   7        1.52        7.17      3.48 o 
   1   1   7       74.36       69.30      4.69 o 
   2   1   7    12154.75    12853.11     82.26 o 
   3   1   7     1079.88     1160.92     16.91 o 
   4   1   7      324.44      302.81     13.93 o 
   5   1   7      202.31      207.57     16.50 o 
   6   1   7      392.31      384.69     19.55 o 
   7   1   7        0.07       -0.61     10.29 o 
   8   1   7        5.95      -22.79     15.19 o 
  -9   2   7       33.95        4.62     17.96 o 
  -8   2   7      296.30      442.58     43.24 o 
  -7   2   7       35.40       26.51     14.07 o 
  -6   2   7        4.56       -4.36     10.49 o 
  -5   2   7       64.01       64.67     13.21 o 
  -4   2   7      264.67      254.47     24.12 o 
  -3   2   7      357.99      333.48     14.79 o 
  -2   2   7      591.83      503.49     10.09 o 
  -1   2   7      507.22      455.74     11.19 o 
   0   2   7    18001.29    18453.14    119.55 o 
   1   2   7     1804.41     1777.65     18.78 o 
   2   2   7     5861.39     6189.52     46.91 o 
   3   2   7     1034.59      987.87     16.26 o 
   4   2   7      531.58      531.45     15.64 o 
   5   2   7       17.38       21.96      8.23 o 
   6   2   7       56.49       57.08     11.36 o 
   7   2   7       32.92       29.11     11.87 o 
   8   2   7        4.88       29.40     21.36 o 
  -9   3   7       16.67        5.77     18.87 o 
  -8   3   7      117.53      124.37     23.65 o 
  -7   3   7       27.88       34.74     16.02 o 
  -6   3   7      116.23      121.05     17.86 o 
  -5   3   7      100.45       66.58     19.29 o 
  -4   3   7      129.33      113.03     13.16 o 
  -3   3   7      228.15      231.52     10.60 o 
  -2   3   7       14.87       16.04      4.29 o 
  -1   3   7     3880.13     4079.02     34.92 o 
   0   3   7      547.14      537.48     11.32 o 
   1   3   7     2733.95     2925.97     26.91 o 
   2   3   7      136.43      144.63      7.98 o 
   3   3   7       27.71       10.04      5.36 o 
   4   3   7      219.59      249.24     12.24 o 
   5   3   7       96.98       80.27     11.06 o 
   6   3   7        3.03       -5.66      8.73 o 
   7   3   7       25.34        2.87     12.37 o 
   8   3   7        1.39      -15.28     20.02 o 
  -9   4   7        1.87      -12.11     19.48 o 
  -8   4   7       61.10       92.33     22.43 o 
  -7   4   7      349.27      431.20     40.78 o 
  -6   4   7      162.65      212.94     22.27 o 
  -5   4   7     1025.47     1070.51     31.94 o 
  -4   4   7      245.77      232.72     27.00 o 
  -3   4   7      252.20      252.26      9.39 o 
  -2   4   7     1002.56      976.39     14.63 o 
  -1   4   7      936.84      927.27     15.40 o 
   0   4   7      463.21      544.60     10.81 o 
   1   4   7      255.84      235.67      7.62 o 
   2   4   7     1166.61     1286.51     19.28 o 
   3   4   7     2008.05     1987.81     25.45 o 
   4   4   7      134.41      121.11      9.89 o 
   5   4   7      100.94       84.50     11.52 o 
   6   4   7       45.48       38.03     11.27 o 
   7   4   7       24.61       22.24     14.00 o 
   8   4   7       69.05       57.13     35.09 o 
  -8   5   7       11.29       14.15     20.05 o 
  -7   5   7       85.87       96.60     26.03 o 
  -6   5   7     1052.09      980.84     34.56 o 
  -5   5   7      321.51      338.86     29.82 o 
  -4   5   7      326.68      315.98     32.69 o 
  -3   5   7      257.17      234.40     12.89 o 
  -2   5   7      485.07      506.15     11.06 o 
  -1   5   7      698.93      655.50     18.08 o 
   0   5   7      543.95      613.14     11.72 o 
   1   5   7       52.19       60.89      6.49 o 
   2   5   7      464.36      434.93     11.35 o 
   3   5   7       59.25       55.80      7.36 o 
   4   5   7      253.60      285.14     13.30 o 
   5   5   7       28.19       10.11      8.77 o 
   6   5   7      187.39      176.02     16.27 o 
   7   5   7      127.03      176.44     27.03 o 
  -8   6   7        0.08      -12.07     16.29 o 
  -7   6   7        2.47      -13.81     13.82 o 
  -6   6   7        6.12       21.42     11.12 o 
  -5   6   7      897.43      815.86     24.44 o 
  -4   6   7      223.39      261.26     18.02 o 
  -3   6   7       31.22       46.72      6.64 o 
  -2   6   7      256.82      274.86      8.97 o 
  -1   6   7       25.93       20.31      5.18 o 
   0   6   7      454.13      484.39     18.16 o 
   1   6   7      584.40      588.43     12.56 o 
   2   6   7      334.14      308.09     10.31 o 
   3   6   7        2.67       -3.04      5.66 o 
   4   6   7        9.85        2.10      6.77 o 
   5   6   7        0.70        0.79      8.67 o 
   6   6   7       15.43        1.12     12.21 o 
   7   6   7       18.37        7.33     16.93 o 
  -8   7   7        0.13      -29.95     21.79 o 
  -7   7   7      162.13      271.08     53.37 o 
  -6   7   7        0.09      -13.44      8.96 o 
  -5   7   7      143.39      180.27     17.11 o 
  -4   7   7      417.39      428.50     15.47 o 
  -3   7   7       31.48       27.70      7.75 o 
  -2   7   7       68.80       67.03      8.56 o 
  -1   7   7      123.68      140.81     13.66 o 
   0   7   7      198.01      209.28     11.67 o 
   1   7   7      462.11      456.40     13.83 o 
   2   7   7      462.52      471.40     12.70 o 
   3   7   7      507.74      472.10     20.06 o 
   4   7   7       34.68       13.47      9.15 o 
   5   7   7      108.21      117.28     38.62 o 
   6   7   7      179.70      219.10     27.30 o 
   7   7   7        2.94        3.43     22.01 o 
  -7   8   7      160.94      164.86     25.99 o 
  -6   8   7        5.22        8.72     14.71 o 
  -5   8   7       11.42       -7.37     10.48 o 
  -4   8   7      156.94      169.73     14.19 o 
  -3   8   7      330.78      343.27     18.10 o 
  -2   8   7        1.34       -5.57      8.11 o 
  -1   8   7       15.95       25.81      9.75 o 
   0   8   7      390.65      417.43     17.47 o 
   1   8   7        0.35        2.89      8.26 o 
   2   8   7        0.47       -8.38      8.56 o 
   3   8   7      546.76      605.97     27.81 o 
   4   8   7       99.56       57.48     14.39 o 
   5   8   7       99.53      103.58     46.36 o 
   6   8   7        0.18      -15.09     16.08 o 
  -7   9   7        2.79       -4.61     18.32 o 
  -6   9   7       35.09       31.16     17.65 o 
  -5   9   7       23.60       16.73     12.37 o 
  -4   9   7       62.03       64.78     14.21 o 
  -3   9   7       73.22       62.79     13.35 o 
  -2   9   7      331.09      331.38     19.60 o 
  -1   9   7      321.12      348.55     21.48 o 
   0   9   7       63.16       52.24     11.93 o 
   1   9   7        0.89        7.04      9.71 o 
   2   9   7      651.94      678.83     24.70 o 
   3   9   7      120.24      125.87     16.33 o 
   4   9   7        1.82        0.59     11.26 o 
   5   9   7       17.19       16.02     17.34 o 
   6   9   7       46.76       29.75     20.36 o 
  -6  10   7       14.78       26.39     18.50 o 
  -5  10   7       15.47        9.62     13.09 o 
  -4  10   7        4.91       -0.49     11.36 o 
  -3  10   7       29.79       15.41     12.12 o 
  -2  10   7       17.11        4.93     11.06 o 
  -1  10   7        0.27       -7.23      9.45 o 
   0  10   7       19.61        4.92     10.64 o 
   1  10   7        7.57       -1.06     10.05 o 
   2  10   7       11.66        5.32     11.30 o 
   3  10   7       49.65       40.49     19.51 o 
   4  10   7        8.17       -3.63     12.35 o 
   5  10   7        6.57       -5.43     16.49 o 
  -5  11   7        0.19      -14.51     13.29 o 
  -4  11   7       22.45       11.30     13.62 o 
  -3  11   7      132.20      117.71     19.68 o 
  -2  11   7       55.91       21.43     13.06 o 
  -1  11   7      150.62      158.12     18.97 o 
   0  11   7        4.37       -0.05     10.75 o 
   1  11   7        0.12       -5.67     11.37 o 
   2  11   7      110.66      122.75     18.21 o 
   3  11   7      269.20      332.03     27.18 o 
   4  11   7       15.92       16.28     14.87 o 
  -4  12   7       17.03       20.39     15.46 o 
  -3  12   7        8.25      -18.07     12.13 o 
  -2  12   7        1.05       -4.59     12.76 o 
  -1  12   7       44.18       28.46     14.70 o 
   0  12   7        4.83       -3.61     12.64 o 
   1  12   7      102.10       84.25     17.50 o 
   2  12   7        0.04       -1.53     13.40 o 
   3  12   7       22.16       10.74     15.24 o 
  -2  13   7       29.02       40.70     21.26 o 
  -1  13   7        1.87       -4.56     14.15 o 
   0  13   7        0.08        0.79     14.48 o 
   1  13   7        1.12       -4.12     14.40 o 
  -9   0   8       27.27        6.53     24.09 o 
  -8   0   8       38.83       50.75     24.96 o 
  -7   0   8        2.75      -10.95     14.69 o 
  -6   0   8       95.68       73.81     20.37 o 
  -5   0   8      201.16      218.41     24.44 o 
  -4   0   8      188.79      251.51     18.73 o 
  -3   0   8      252.65      220.47     11.08 o 
  -2   0   8       22.88       15.93      5.17 o 
  -1   0   8    10124.63    10081.75    149.08 o 
   0   0   8     4952.92     5145.45     83.60 o 
   1   0   8        1.77       15.02      5.91 o 
   2   0   8       48.02       44.06      5.98 o 
   3   0   8        0.15        3.89      4.66 o 
   4   0   8      660.76      618.24     25.86 o 
   5   0   8      460.06      401.30     31.55 o 
   6   0   8     2031.89     2037.35     52.40 o 
   7   0   8       52.24       78.17     19.44 o 
   8   0   8       93.76      114.02     35.47 o 
  -9   1   8        1.00        1.97     17.23 o 
  -8   1   8      224.67      251.22     27.15 o 
  -7   1   8      437.12      380.29     22.81 o 
  -6   1   8       59.64       65.28     17.12 o 
  -5   1   8        1.12       15.36      9.13 o 
  -4   1   8      457.16      418.94     17.84 o 
  -3   1   8      330.03      304.82      9.15 o 
  -2   1   8       37.95       51.92      6.50 o 
  -1   1   8     2202.55     2336.62     31.48 o 
   0   1   8      498.47      425.59     17.61 o 
   1   1   8     5624.16     5994.63     47.92 o 
   2   1   8       40.31       61.80      9.55 o 
   3   1   8     7037.67     7529.85     56.95 o 
   4   1   8       57.91       40.71      8.16 o 
   5   1   8       13.84       -3.12      8.13 o 
   6   1   8      199.33      232.95     17.36 o 
   7   1   8        0.14       -1.32     10.59 o 
   8   1   8       37.87       20.36     19.43 o 
  -9   2   8        5.48        1.67     30.58 o 
  -8   2   8        1.75        2.96     15.83 o 
  -7   2   8        1.66       -1.60     12.46 o 
  -6   2   8       88.42      122.61     17.78 o 
  -5   2   8      103.68      104.44     27.74 o 
  -4   2   8      202.14      230.96     13.23 o 
  -3   2   8      206.60      199.52     10.64 o 
  -2   2   8     3613.27     3838.55     34.18 o 
  -1   2   8      259.25      239.11      8.81 o 
   0   2   8      498.97      499.74     14.51 o 
   1   2   8      275.17      246.78      7.18 o 
   2   2   8      125.61      131.82      7.71 o 
   3   2   8      539.30      587.56     16.51 o 
   4   2   8       27.83       27.23      6.19 o 
   5   2   8      137.55      119.24     12.16 o 
   6   2   8        0.67       -6.72      8.49 o 
   7   2   8      139.75      159.08     18.73 o 
   8   2   8       11.33       14.66     21.33 o 
  -9   3   8       17.98       11.13     19.45 o 
  -8   3   8        4.97        0.35     18.77 o 
  -7   3   8       11.78       -0.23     13.26 o 
  -6   3   8       68.17       64.38     15.12 o 
  -5   3   8       30.63       19.23     10.21 o 
  -4   3   8      397.27      354.87     16.32 o 
  -3   3   8       30.03       28.66      5.92 o 
  -2   3   8      271.35      253.19     13.44 o 
  -1   3   8        0.83        1.39      4.50 o 
   0   3   8     4334.54     4278.91     36.90 o 
   1   3   8     2599.84     2724.19     26.38 o 
   2   3   8        0.17       -0.62      4.16 o 
   3   3   8     3678.24     3621.82     36.04 o 
   4   3   8        0.74        0.49      5.53 o 
   5   3   8      295.45      271.42     20.91 o 
   6   3   8      131.14      154.99     15.21 o 
   7   3   8       15.13       14.14     11.88 o 
   8   3   8       20.08       12.38     24.29 o 
  -8   4   8       68.76       85.69     22.27 o 
  -7   4   8      332.02      455.76     65.38 o 
  -6   4   8      133.55      150.19     43.61 o 
  -5   4   8        5.36        3.06     10.12 o 
  -4   4   8        6.87       -3.51      6.09 o 
  -3   4   8     1787.29     1812.14     27.83 o 
  -2   4   8     1130.99     1146.51     30.96 o 
  -1   4   8     3234.75     3336.66     29.81 o 
   0   4   8       82.85       82.08      6.23 o 
   1   4   8      982.44     1090.22     16.12 o 
   2   4   8      394.01      398.55     10.75 o 
   3   4   8        9.62        4.76      5.17 o 
   4   4   8      943.98      918.26     18.81 o 
   5   4   8      104.83       73.74     13.87 o 
   6   4   8      314.80      381.25     26.33 o 
   7   4   8       28.46       29.53     14.55 o 
  -8   5   8       12.56        6.95     19.18 o 
  -7   5   8      210.23      164.85     22.79 o 
  -6   5   8        0.26        2.73     13.43 o 
  -5   5   8      328.14      338.96     19.93 o 
  -4   5   8        1.14       -3.59      6.62 o 
  -3   5   8      619.49      580.75     13.05 o 
  -2   5   8      125.33      143.99      9.12 o 
  -1   5   8       84.76       88.00      7.05 o 
   0   5   8     1155.94     1168.68     16.78 o 
   1   5   8      433.71      445.28     10.94 o 
   2   5   8      232.30      265.31     13.18 o 
   3   5   8       18.93       13.00      5.95 o 
   4   5   8       51.85       51.20      8.50 o 
   5   5   8        1.38       -0.79      8.19 o 
   6   5   8       66.79       51.36     12.33 o 
   7   5   8        0.49      -13.70     13.51 o 
  -8   6   8      105.86       57.74     29.53 o 
  -7   6   8        9.33       10.71     16.03 o 
  -6   6   8        7.99       -2.16     10.28 o 
  -5   6   8      141.02      138.64     12.68 o 
  -4   6   8       13.06       11.44      6.60 o 
  -3   6   8      808.62      794.39     15.63 o 
  -2   6   8        0.02       -3.99      4.45 o 
  -1   6   8      175.89      181.06      8.85 o 
   0   6   8     3101.83     3245.14     37.60 o 
   1   6   8      111.88      136.74     10.36 o 
   2   6   8       97.68       96.50      8.46 o 
   3   6   8       13.26        2.99      6.21 o 
   4   6   8      123.68      108.86     10.74 o 
   5   6   8       17.28        6.05      9.40 o 
   6   6   8        9.61       -3.71     12.04 o 
   7   6   8       61.35       62.33     22.79 o 
  -7   7   8       81.49       65.44     20.22 o 
  -6   7   8        0.37       -5.51     10.39 o 
  -5   7   8      454.88      392.69     18.93 o 
  -4   7   8     1981.71     1933.23     31.87 o 
  -3   7   8      390.88      377.91     13.97 o 
  -2   7   8       34.23       32.90      7.70 o 
  -1   7   8      473.01      451.28     13.87 o 
   0   7   8     1226.54     1143.60     23.43 o 
   1   7   8       48.85       54.92      8.56 o 
   2   7   8        6.49        4.56      6.22 o 
   3   7   8       45.01       37.45      7.97 o 
   4   7   8       38.73       21.97     10.00 o 
   5   7   8       74.21       63.83     14.40 o 
   6   7   8        0.65       -3.90     15.66 o 
  -7   8   8       49.17       70.78     22.07 o 
  -6   8   8        2.05      -13.92     10.83 o 
  -5   8   8      337.27      395.79     24.50 o 
  -4   8   8       11.13        6.41      8.46 o 
  -3   8   8        0.79       -2.18      7.97 o 
  -2   8   8      216.98      239.74     21.58 o 
  -1   8   8      286.65      320.58     26.57 o 
   0   8   8        1.25       -0.09      8.51 o 
   1   8   8     1663.73     1649.28     37.89 o 
   2   8   8       20.10       12.85      9.85 o 
   3   8   8       12.87        2.29     10.05 o 
   4   8   8       26.97       37.85     12.97 o 
   5   8   8        0.22      -12.29     13.25 o 
   6   8   8        0.02       -0.19     18.20 o 
  -6   9   8       29.07       25.57     16.31 o 
  -5   9   8       26.33       23.62     12.27 o 
  -4   9   8        0.39      -11.26      9.95 o 
  -3   9   8       75.17      100.05     17.46 o 
  -2   9   8       16.85       22.61     10.51 o 
  -1   9   8       51.10       46.82     12.09 o 
   0   9   8        3.86       -2.18      9.38 o 
   1   9   8      649.46      668.03     23.95 o 
   2   9   8        5.09        0.02     10.35 o 
   3   9   8        2.54       -9.67     10.77 o 
   4   9   8       93.25       84.20     16.55 o 
   5   9   8       14.40      -10.38     18.85 o 
  -6  10   8       60.61      117.53     33.89 o 
  -5  10   8       44.73       49.10     15.29 o 
  -4  10   8       88.44       73.50     15.42 o 
  -3  10   8        7.75       -3.42     11.31 o 
  -2  10   8        9.00       18.31     11.33 o 
  -1  10   8      143.02      137.38     17.03 o 
   0  10   8        0.50       -5.20      9.60 o 
   1  10   8        5.85        2.94     10.72 o 
   2  10   8       76.10       92.44     15.84 o 
   3  10   8        0.30       -2.95     11.74 o 
   4  10   8       14.29       20.17     14.50 o 
   5  10   8        0.37      -17.41     17.71 o 
  -5  11   8        0.13      -19.26     15.26 o 
  -4  11   8       12.73        7.08     16.84 o 
  -3  11   8       22.62       29.20     13.67 o 
  -2  11   8       64.24       67.38     15.67 o 
  -1  11   8        2.90        3.47     11.89 o 
   0  11   8       74.53       58.26     14.98 o 
   1  11   8        3.02       -1.64     11.86 o 
   2  11   8       10.18        1.59     12.91 o 
   3  11   8       10.75       27.19     14.51 o 
   4  11   8        0.04      -12.38     13.69 o 
  -4  12   8       13.79       14.80     19.39 o 
  -3  12   8       28.95        7.20     18.41 o 
  -2  12   8        1.00       -8.27     16.34 o 
  -1  12   8       16.30        4.87     13.82 o 
   0  12   8        0.20       -3.56     12.90 o 
   1  12   8       64.65       71.03     17.35 o 
   2  12   8       25.78        7.80     14.90 o 
  -1  13   8        0.00      -12.53     17.72 o 
   0  13   8        2.46       -1.25     17.40 o 
  -9   1   9       77.42       95.46     24.91 o 
  -8   1   9      102.43      110.53     20.87 o 
  -7   1   9        2.38       -6.85     11.34 o 
  -6   1   9      344.71      305.31     18.19 o 
  -5   1   9        3.47       -7.45     11.40 o 
  -4   1   9      126.60      156.48     14.00 o 
  -3   1   9     1696.44     1526.40     20.70 o 
  -2   1   9      981.03     1093.28     15.59 o 
  -1   1   9     4706.52     4970.81     63.16 o 
   0   1   9        2.01       -0.60      3.99 o 
   1   1   9      905.30     1101.27     16.38 o 
   2   1   9     1234.34     1400.34     18.41 o 
   3   1   9       38.19       51.04      9.19 o 
   4   1   9       65.59       41.45      8.21 o 
   5   1   9        2.83       -6.89      8.44 o 
   6   1   9      214.11      234.47     26.48 o 
   7   1   9      233.73      268.79     22.49 o 
   8   1   9        1.43      -13.15     14.64 o 
  -9   2   9       55.74       58.47     21.92 o 
  -8   2   9        0.02       -5.93     14.89 o 
  -7   2   9      122.72       98.51     18.54 o 
  -6   2   9      225.67      236.20     20.97 o 
  -5   2   9      209.71      228.49     44.95 o 
  -4   2   9      688.89      632.48     18.97 o 
  -3   2   9     1102.31     1074.18     17.40 o 
  -2   2   9     3937.75     3827.00     42.21 o 
  -1   2   9       26.12       35.27      7.49 o 
   0   2   9     1417.34     1517.86     17.56 o 
   1   2   9     1812.08     1811.30     20.19 o 
   2   2   9     1092.66     1160.20     17.11 o 
   3   2   9      463.65      497.87     12.39 o 
   4   2   9      302.66      296.47     14.00 o 
   5   2   9     1085.26     1113.28     25.61 o 
   6   2   9        1.64        5.19      9.59 o 
   7   2   9       60.12       34.94     12.87 o 
   8   2   9       12.69      -10.83     17.98 o 
  -9   3   9        0.00        0.49     18.82 o 
  -8   3   9        4.58       -7.02     15.63 o 
  -7   3   9       24.96       10.58     14.04 o 
  -6   3   9        0.06       -7.61     10.50 o 
  -5   3   9      163.39      196.43     18.20 o 
  -4   3   9      100.07      145.56     11.86 o 
  -3   3   9      150.66      174.44     11.67 o 
  -2   3   9      944.54      933.28     24.01 o 
  -1   3   9     6562.34     7122.48     54.78 o 
   0   3   9       58.35       70.23      8.29 o 
   1   3   9       53.60       58.91      5.88 o 
   2   3   9       45.30       44.36      6.03 o 
   3   3   9      807.14      658.56     14.46 o 
   4   3   9        1.27       -2.38      5.91 o 
   5   3   9      360.05      358.43     18.97 o 
   6   3   9      175.00      185.85     18.70 o 
   7   3   9       75.56       64.95     15.95 o 
  -8   4   9       35.87       41.67     19.57 o 
  -7   4   9      358.79      471.90     84.01 o 
  -6   4   9      156.94      209.08     31.78 o 
  -5   4   9       31.07       20.82     11.38 o 
  -4   4   9       95.05       90.52      9.50 o 
  -3   4   9        0.43       -2.24      5.14 o 
  -2   4   9       74.35       58.28      7.56 o 
  -1   4   9      140.46      121.60      7.18 o 
   0   4   9      824.09      803.08     13.40 o 
   1   4   9      609.46      612.67     12.37 o 
   2   4   9      255.28      277.70      9.57 o 
   3   4   9        2.83       -2.35      5.01 o 
   4   4   9       41.27       25.93      7.61 o 
   5   4   9       59.40       60.94     10.80 o 
   6   4   9       19.17       10.78     10.52 o 
   7   4   9      121.55      150.08     25.30 o 
  -8   5   9       24.71       12.20     19.81 o 
  -7   5   9        3.50      -15.75     19.23 o 
  -6   5   9      174.72      183.13     33.19 o 
  -5   5   9       12.68        4.49      9.05 o 
  -4   5   9     1438.53     1421.02     24.47 o 
  -3   5   9      719.01      728.32     14.68 o 
  -2   5   9       44.72       28.50      5.36 o 
  -1   5   9     1877.58     1947.04     22.75 o 
   0   5   9     1407.68     1439.76     19.43 o 
   1   5   9     1366.67     1475.49     23.00 o 
   2   5   9        5.70       -0.13      5.00 o 
   3   5   9      495.97      445.21     13.16 o 
   4   5   9     1686.66     1661.18     29.99 o 
   5   5   9        2.36       -3.40      8.52 o 
   6   5   9       10.66        1.46     10.02 o 
   7   5   9       19.95       15.60     15.19 o 
  -8   6   9       26.84       12.29     27.45 o 
  -7   6   9        3.00       -4.94     14.25 o 
  -6   6   9        9.73       15.94     11.37 o 
  -5   6   9        4.07       -1.13      7.80 o 
  -4   6   9      391.14      351.79     12.06 o 
  -3   6   9      139.63      184.18     10.70 o 
  -2   6   9      280.89      257.01     15.00 o 
  -1   6   9      372.85      416.40     11.97 o 
   0   6   9       91.89      124.48      8.97 o 
   1   6   9      187.33      209.30     10.65 o 
   2   6   9      955.94      921.85     17.74 o 
   3   6   9      182.52      205.52     12.90 o 
   4   6   9      229.37      213.32     17.43 o 
   5   6   9        2.27       -3.58      8.93 o 
   6   6   9        0.19       -6.23     10.41 o 
   7   6   9        4.51        2.67     15.43 o 
  -7   7   9       30.05       17.46     17.90 o 
  -6   7   9       87.55       88.34     16.57 o 
  -5   7   9      344.68      382.00     15.92 o 
  -4   7   9       49.85       44.07      9.77 o 
  -3   7   9       28.67       24.33      8.26 o 
  -2   7   9       12.38       10.76      6.96 o 
  -1   7   9       90.10       79.33      9.31 o 
   0   7   9        0.96       -0.67      6.17 o 
   1   7   9      588.70      560.93     15.91 o 
   2   7   9      275.72      282.17     16.46 o 
   3   7   9        0.24       -9.84      6.70 o 
   4   7   9        1.30      -11.78      8.39 o 
   5   7   9        0.33       -7.42      9.10 o 
   6   7   9        7.04       -2.43     17.08 o 
  -7   8   9        1.19      -27.69     23.35 o 
  -6   8   9        0.70      -15.11     10.07 o 
  -5   8   9       22.97       22.19     10.12 o 
  -4   8   9       20.82       21.19      9.51 o 
  -3   8   9      702.86      660.65     18.89 o 
  -2   8   9     1198.51     1206.46     29.29 o 
  -1   8   9      256.05      273.02     22.72 o 
   0   8   9       62.92       46.98     11.49 o 
   1   8   9       13.61       19.14     10.18 o 
   2   8   9      163.87      209.00     18.38 o 
   3   8   9       67.86       79.45     14.20 o 
   4   8   9        0.07      -10.59     10.86 o 
   5   8   9      128.78      133.11     18.37 o 
   6   8   9       40.64       33.40     20.55 o 
  -6   9   9        0.04      -20.96     13.97 o 
  -5   9   9       14.18        2.78     14.02 o 
  -4   9   9      244.35      287.95     21.93 o 
  -3   9   9      182.09      162.50     23.04 o 
  -2   9   9       26.27       29.44     10.95 o 
  -1   9   9       46.21       58.34     12.86 o 
   0   9   9      264.28      291.91     21.37 o 
   1   9   9        1.67       -7.51      9.52 o 
   2   9   9      188.77      226.07     24.13 o 
   3   9   9       43.99       26.61     12.96 o 
   4   9   9        0.01       -9.09     11.71 o 
   5   9   9       24.53       14.41     17.76 o 
  -6  10   9       86.67      125.90     36.35 o 
  -5  10   9       12.38      -17.05     14.19 o 
  -4  10   9      163.08      222.85     27.16 o 
  -3  10   9        2.02      -13.14     13.98 o 
  -2  10   9      100.86       71.85     14.70 o 
  -1  10   9        2.37        9.24     11.14 o 
   0  10   9        7.88       -0.29     11.01 o 
   1  10   9      189.01      226.79     36.03 o 
   2  10   9       17.64       13.29     12.25 o 
   3  10   9       10.64       -4.69     16.42 o 
   4  10   9        3.45        2.38     13.80 o 
  -5  11   9       45.48       45.24     20.28 o 
  -4  11   9       43.23       40.34     19.72 o 
  -3  11   9       25.80       27.53     18.11 o 
  -2  11   9       86.23      132.41     23.11 o 
  -1  11   9        1.66       -4.41     14.48 o 
   0  11   9       32.12       33.43     17.76 o 
   1  11   9        8.13       -2.52     11.95 o 
   2  11   9       31.55       15.31     13.64 o 
   3  11   9      108.40      104.97     18.92 o 
  -3  12   9        0.30       -0.03     17.51 o 
  -2  12   9        1.17        3.15     16.66 o 
  -1  12   9        8.40      -18.71     15.79 o 
   0  12   9       29.43       14.25     18.08 o 
   1  12   9      115.22      139.09     26.05 o 
   2  12   9       47.50       54.44     22.23 o 
  -9   0  10      110.06      128.25     33.71 o 
  -8   0  10      229.42      278.03     39.77 o 
  -7   0  10      160.53      156.87     28.62 o 
  -6   0  10      169.05      232.26     28.07 o 
  -5   0  10      234.37      238.67     26.16 o 
  -4   0  10     1949.53     1936.85     37.76 o 
  -3   0  10      306.63      269.38     12.40 o 
  -2   0  10     1920.95     1773.34     27.42 o 
  -1   0  10     1151.17     1075.51     36.70 o 
   0   0  10      397.53      341.04     17.66 o 
   1   0  10     1489.41     1644.47     36.09 o 
   2   0  10     1055.10      907.41     18.20 o 
   3   0  10       98.99       68.10     17.30 o 
   4   0  10      102.84       87.02     14.81 o 
   5   0  10     1309.49     1286.56     39.12 o 
   6   0  10       64.61       79.93     19.36 o 
   7   0  10      207.59      200.45     26.52 o 
  -9   1  10        8.68      -15.59     15.84 o 
  -8   1  10        4.30       -7.25     13.45 o 
  -7   1  10        3.69       -2.93     11.81 o 
  -6   1  10       92.06      110.98     16.00 o 
  -5   1  10       79.95       87.80     12.98 o 
  -4   1  10     1540.51     1600.20     24.26 o 
  -3   1  10      531.39      437.45     10.84 o 
  -2   1  10      825.33      753.76     11.56 o 
  -1   1  10      708.51      733.46     18.19 o 
   0   1  10       11.29        0.77      4.00 o 
   1   1  10     2349.92     2313.70     26.17 o 
   2   1  10       49.65       64.51      6.21 o 
   3   1  10      243.60      257.92      9.82 o 
   4   1  10      150.85      161.10     12.39 o 
   5   1  10        1.27       -1.05      7.87 o 
   6   1  10       48.72       32.36     10.81 o 
   7   1  10       11.47       -2.87     11.69 o 
  -9   2  10       15.56       -5.74     19.00 o 
  -8   2  10       37.98       58.85     18.37 o 
  -7   2  10      123.16      188.47     38.02 o 
  -6   2  10        4.62      -14.64      9.76 o 
  -5   2  10     1320.89     1244.87     31.87 o 
  -4   2  10       81.57       80.73      8.51 o 
  -3   2  10      549.97      585.64     26.05 o 
  -2   2  10     1313.55     1225.44     17.60 o 
  -1   2  10      254.25      290.03     10.54 o 
   0   2  10      801.90      829.76     21.93 o 
   1   2  10       14.21        6.10      3.90 o 
   2   2  10     3542.25     3815.71     55.39 o 
   3   2  10       44.78       24.70      5.94 o 
   4   2  10       30.98       17.91      7.75 o 
   5   2  10      686.30      650.86     20.22 o 
   6   2  10      345.49      450.27     30.56 o 
   7   2  10       18.89        4.29     11.43 o 
  -9   3  10        9.94       12.92     19.82 o 
  -8   3  10       26.43       37.93     19.14 o 
  -7   3  10        0.54       -8.61     12.48 o 
  -6   3  10       60.85       76.72     31.36 o 
  -5   3  10       77.38       94.73     14.12 o 
  -4   3  10       24.79       26.38      7.92 o 
  -3   3  10     1140.04     1096.38     23.00 o 
  -2   3  10     1447.75     1363.14     46.24 o 
  -1   3  10     3950.15     4081.28     45.71 o 
   0   3  10     2191.85     2205.45     22.56 o 
   1   3  10     1108.55     1129.24     16.57 o 
   2   3  10      893.78      891.64     15.94 o 
   3   3  10       35.95       34.03      6.83 o 
   4   3  10       81.80       95.57     11.39 o 
   5   3  10        9.30        2.54      8.48 o 
   6   3  10      347.35      409.61     22.64 o 
   7   3  10       46.33       33.88     15.07 o 
  -8   4  10      174.06      253.28     30.59 o 
  -7   4  10      130.53      166.00     27.45 o 
  -6   4  10      487.75      547.54     73.99 o 
  -5   4  10       39.50       31.42      9.93 o 
  -4   4  10      225.27      260.75     14.49 o 
  -3   4  10        3.38       -2.73      4.88 o 
  -2   4  10      924.06      954.84     35.56 o 
  -1   4  10      560.83      541.62     11.01 o 
   0   4  10        9.39        9.00      4.36 o 
   1   4  10       90.74       88.79      8.25 o 
   2   4  10     1485.27     1402.17     20.84 o 
   3   4  10       29.32       20.56      6.47 o 
   4   4  10       16.89       22.54      7.84 o 
   5   4  10      393.49      382.22     16.61 o 
   6   4  10        4.11       -5.88      9.12 o 
   7   4  10        7.56        7.81     12.01 o 
  -8   5  10       76.01       91.95     31.96 o 
  -7   5  10        1.29      -20.49     13.66 o 
  -6   5  10      266.38      350.11     22.47 o 
  -5   5  10      320.58      318.89     13.74 o 
  -4   5  10      448.90      420.87     13.97 o 
  -3   5  10       94.92       85.36      8.65 o 
  -2   5  10        5.11        3.86      4.65 o 
  -1   5  10       31.54       38.71      5.97 o 
   0   5  10     1122.31     1182.78     17.83 o 
   1   5  10     1351.84     1434.08     20.55 o 
   2   5  10        1.35        0.22      5.39 o 
   3   5  10      666.78      647.31     15.74 o 
   4   5  10     1381.01     1334.21     24.22 o 
   5   5  10       89.93      101.76     13.07 o 
   6   5  10       20.57       22.90     10.83 o 
   7   5  10       84.56       90.75     16.29 o 
  -8   6  10      117.17      119.49     35.82 o 
  -7   6  10        0.38       -9.54     19.23 o 
  -6   6  10      342.08      416.55     64.50 o 
  -5   6  10      336.80      357.18     16.00 o 
  -4   6  10        6.01       -8.96      5.98 o 
  -3   6  10       20.64       20.17      6.62 o 
  -2   6  10       19.20       24.79      6.16 o 
  -1   6  10      147.54      149.39      9.34 o 
   0   6  10      318.50      285.67      9.79 o 
   1   6  10       18.28        6.42      5.69 o 
   2   6  10       50.85       66.09     15.82 o 
   3   6  10      190.09      212.52     12.93 o 
   4   6  10       24.84       15.52      8.29 o 
   5   6  10      333.89      434.08     19.75 o 
   6   6  10       33.16       16.62     12.22 o 
  -7   7  10       33.11        7.32     23.73 o 
  -6   7  10      131.62      158.96     18.11 o 
  -5   7  10        8.13       -8.51      9.87 o 
  -4   7  10       30.32       10.86      8.36 o 
  -3   7  10      126.37      137.68     12.07 o 
  -2   7  10       26.38       24.90      7.84 o 
  -1   7  10      357.18      357.13     13.17 o 
   0   7  10        1.88        3.20      6.95 o 
   1   7  10      283.37      256.77     17.32 o 
   2   7  10        0.04       -9.25      6.17 o 
   3   7  10        5.88        0.43      7.28 o 
   4   7  10        0.11      -12.56      8.37 o 
   5   7  10      150.41      158.54     19.03 o 
   6   7  10       65.02      102.67     20.96 o 
  -7   8  10       20.23       20.76     19.44 o 
  -6   8  10        0.95      -13.71     11.21 o 
  -5   8  10       48.60       47.54     16.79 o 
  -4   8  10        4.98       -6.67     10.27 o 
  -3   8  10        4.73        3.39      9.90 o 
  -2   8  10        8.57       -4.37      9.15 o 
  -1   8  10        0.30       -7.32      8.95 o 
   0   8  10        1.23       -4.97      8.05 o 
   1   8  10      266.70      280.04     19.58 o 
   2   8  10      166.51      153.26     16.45 o 
   3   8  10      416.22      419.94     21.65 o 
   4   8  10       21.96        7.29     11.94 o 
   5   8  10        0.02       -4.85     16.26 o 
   6   8  10       21.00       -0.84     18.35 o 
  -6   9  10       13.43       28.20     18.86 o 
  -5   9  10       92.88      135.66     51.27 o 
  -4   9  10      224.24      282.66     27.56 o 
  -3   9  10       10.48        2.36     13.89 o 
  -2   9  10       29.83       38.90     16.19 o 
  -1   9  10       73.26       58.90     16.63 o 
   0   9  10      167.07      170.94     17.22 o 
   1   9  10      227.90      293.83     24.25 o 
   2   9  10        8.13       -5.63     11.10 o 
   3   9  10       30.14       25.69     12.79 o 
   4   9  10       21.64       15.02     13.71 o 
   5   9  10       68.66       75.72     18.99 o 
  -5  10  10       13.73        4.76     17.55 o 
  -4  10  10       28.96       24.66     18.96 o 
  -3  10  10       16.72       -1.13     14.48 o 
  -2  10  10      363.86      461.02     34.52 o 
  -1  10  10      369.35      419.23     33.28 o 
   0  10  10       24.85       13.50     14.10 o 
   1  10  10       38.12       19.84     16.25 o 
   2  10  10        2.35        0.81     14.98 o 
   3  10  10       23.22       17.27     17.24 o 
   4  10  10       20.90       12.70     22.68 o 
  -4  11  10       23.11       19.36     19.08 o 
  -3  11  10       96.36      108.38     24.04 o 
  -2  11  10       33.01       40.03     18.43 o 
  -1  11  10        9.66        1.99     16.02 o 
   0  11  10       60.88       65.92     19.44 o 
   1  11  10       18.71        6.37     16.37 o 
   2  11  10       20.27       30.94     18.55 o 
   3  11  10        1.82      -23.35     15.57 o 
  -3  12  10        0.42      -13.37     16.77 o 
  -2  12  10       53.33       41.87     19.68 o 
  -1  12  10        1.39        6.70     17.75 o 
   0  12  10        0.44       -3.05     34.94 o 
   1  12  10       14.75       -7.37     17.61 o 
   2  12  10        0.21       -2.88     18.92 o 
  -9   1  11       97.72       91.23     23.21 o 
  -8   1  11       76.30      103.63     20.69 o 
  -7   1  11        6.18      -15.84     11.29 o 
  -6   1  11      668.23      634.55     25.17 o 
  -5   1  11     1129.98     1202.30     24.59 o 
  -4   1  11      987.82      942.80     23.06 o 
  -3   1  11       85.19      103.77      8.19 o 
  -2   1  11     1913.89     2144.45     29.13 o 
  -1   1  11      165.81      180.25     13.00 o 
   0   1  11     1683.01     1566.97     24.25 o 
   1   1  11       93.18       95.50      7.32 o 
   2   1  11     1498.60     1452.41     19.94 o 
   3   1  11     1567.40     1485.10     31.09 o 
   4   1  11      132.50      120.62     12.92 o 
   5   1  11      406.49      389.62     16.65 o 
   6   1  11      185.29      210.63     17.61 o 
   7   1  11       24.24       31.62     12.77 o 
  -9   2  11        2.45        1.76     23.88 o 
  -8   2  11       12.11        2.83     14.97 o 
  -7   2  11      164.51      197.61     21.84 o 
  -6   2  11      197.83      216.51     28.99 o 
  -5   2  11      448.71      429.02     14.52 o 
  -4   2  11      229.51      204.91     12.84 o 
  -3   2  11       87.12      133.49      9.86 o 
  -2   2  11      358.08      337.12     13.37 o 
  -1   2  11      949.71      866.85     18.21 o 
   0   2  11     1958.36     1962.84     28.92 o 
   1   2  11     2004.23     1954.79     22.32 o 
   2   2  11      272.28      221.12     17.44 o 
   3   2  11       15.32        3.54      5.48 o 
   4   2  11       68.66       52.33      9.62 o 
   5   2  11       89.83       82.45     12.24 o 
   6   2  11      108.82      123.65     17.02 o 
   7   2  11        2.59      -14.49     11.23 o 
  -8   3  11        4.07      -18.32     17.09 o 
  -7   3  11        8.89       -7.00     13.17 o 
  -6   3  11      108.26      124.44     19.05 o 
  -5   3  11        0.36       -2.02      6.61 o 
  -4   3  11       14.98       11.87      6.66 o 
  -3   3  11       51.19       48.11      8.58 o 
  -2   3  11        4.38        4.62      4.04 o 
  -1   3  11     1759.27     1729.76     27.58 o 
   0   3  11     3694.87     4094.47     36.31 o 
   1   3  11       46.33       25.84      5.29 o 
   2   3  11      277.01      248.29      9.77 o 
   3   3  11      463.13      417.15     13.93 o 
   4   3  11        9.34        6.29      7.65 o 
   5   3  11       41.71       10.83      9.59 o 
   6   3  11        2.81        2.57      9.91 o 
   7   3  11        6.60       17.25     15.18 o 
  -8   4  11        5.36        3.42     21.77 o 
  -7   4  11      130.15      218.65     34.56 o 
  -6   4  11       43.05       59.77     16.11 o 
  -5   4  11      206.26      230.29     17.22 o 
  -4   4  11      764.17      783.01     18.00 o 
  -3   4  11        1.70       -7.33      4.91 o 
  -2   4  11      192.56      205.57     13.88 o 
  -1   4  11      153.11      131.39     14.20 o 
   0   4  11      554.64      614.42     12.23 o 
   1   4  11        1.71        3.44      4.72 o 
   2   4  11      716.87      682.90     14.88 o 
   3   4  11       66.58       60.07      8.22 o 
   4   4  11      689.14      704.03     20.15 o 
   5   4  11      413.75      411.19     20.23 o 
   6   4  11       67.99       73.55     13.67 o 
   7   4  11       11.07       15.70     13.16 o 
  -8   5  11        3.15       20.95     24.67 o 
  -7   5  11        7.43        9.63     15.50 o 
  -6   5  11      655.11      632.34     23.57 o 
  -5   5  11      601.80      578.78     21.01 o 
  -4   5  11      335.35      306.22     12.38 o 
  -3   5  11      242.60      238.83     12.57 o 
  -2   5  11     1547.45     1608.15     21.75 o 
  -1   5  11     1576.12     1563.80     20.73 o 
   0   5  11      304.94      281.12      9.43 o 
   1   5  11      884.50      865.34     16.22 o 
   2   5  11      456.90      437.68     12.78 o 
   3   5  11      125.96      142.55     10.87 o 
   4   5  11      196.80      192.14     23.12 o 
   5   5  11        2.33       -7.71      8.99 o 
   6   5  11       20.43       18.07     11.48 o 
   7   5  11        4.96        8.04     13.56 o 
  -8   6  11       25.59       31.23     27.42 o 
  -7   6  11        6.66       10.77     21.54 o 
  -6   6  11       65.18       60.03     17.34 o 
  -5   6  11       40.49       34.04     11.80 o 
  -4   6  11      194.33      229.49     14.89 o 
  -3   6  11      337.26      342.30     13.27 o 
  -2   6  11        4.45       12.27      6.98 o 
  -1   6  11       65.50       49.28      7.71 o 
   0   6  11      244.81      247.81     12.81 o 
   1   6  11      112.50      114.33      9.13 o 
   2   6  11      433.70      427.59     21.85 o 
   3   6  11       17.11       12.53      7.41 o 
   4   6  11       17.90        8.23      8.47 o 
   5   6  11       12.01       -3.27      9.77 o 
   6   6  11      113.40      140.08     17.28 o 
  -7   7  11       55.20       72.76     16.81 o 
  -6   7  11        0.33       -8.67     11.23 o 
  -5   7  11       34.61       34.99     11.90 o 
  -4   7  11      104.31       70.46     13.02 o 
  -3   7  11       12.01        5.98      9.34 o 
  -2   7  11       40.29       26.14     10.34 o 
  -1   7  11       11.14       14.32      8.81 o 
   0   7  11        4.72       -3.47      7.86 o 
   1   7  11      220.63      228.67     14.29 o 
   2   7  11       83.39       65.05      9.14 o 
   3   7  11      897.81      973.00     29.02 o 
   4   7  11       10.71        7.01     10.24 o 
   5   7  11       20.70       -3.07     12.64 o 
   6   7  11      233.37      306.56     26.34 o 
  -7   8  11       87.23       83.62     22.80 o 
  -6   8  11       25.06       27.13     13.55 o 
  -5   8  11      159.27      168.06     17.92 o 
  -4   8  11       29.22       19.43     11.24 o 
  -3   8  11       13.77       14.10     10.67 o 
  -2   8  11        1.66        6.89     12.73 o 
  -1   8  11      397.86      403.00     23.70 o 
   0   8  11      262.50      312.29     60.60 o 
   1   8  11      296.29      376.41     38.53 o 
   2   8  11      152.02      172.15     28.11 o 
   3   8  11       36.64       39.00     13.27 o 
   4   8  11       32.27       10.77     12.86 o 
   5   8  11       28.79        9.05     19.90 o 
  -6   9  11        1.41        1.56     15.80 o 
  -5   9  11        5.84       11.20     15.63 o 
  -4   9  11        7.28      -10.09     13.60 o 
  -3   9  11       17.86       12.37     14.32 o 
  -2   9  11       44.58       35.55     15.67 o 
  -1   9  11       14.19       -4.76     13.24 o 
   0   9  11       42.10       66.94     17.87 o 
   1   9  11       18.39       11.29     14.53 o 
   2   9  11      122.11      131.49     21.71 o 
   3   9  11        0.04      -17.12     13.61 o 
   4   9  11       39.44       35.87     18.61 o 
   5   9  11        7.22       27.45     27.74 o 
  -5  10  11        7.84       -6.94     14.64 o 
  -4  10  11        1.04        0.04     15.72 o 
  -3  10  11       32.01       17.64     15.81 o 
  -2  10  11       12.39       23.88     16.65 o 
  -1  10  11        6.61        9.75     14.64 o 
   0  10  11       25.50        4.77     15.07 o 
   1  10  11      259.45      278.97     27.73 o 
   2  10  11      217.13      257.57     28.75 o 
   3  10  11        1.85        0.80     15.50 o 
   4  10  11       16.76        3.59     17.89 o 
  -4  11  11        0.26      -13.59     16.66 o 
  -3  11  11       38.60       35.45     19.99 o 
  -2  11  11       54.41      102.63     22.77 o 
  -1  11  11       19.13       20.19     16.17 o 
   0  11  11        0.26      -11.65     14.23 o 
   1  11  11      119.88      148.55     25.48 o 
   2  11  11       88.98       94.69     23.28 o 
   3  11  11       23.25       27.38     19.46 o 
  -2  12  11       19.16       16.30     18.92 o 
  -1  12  11        0.00      -22.72     15.15 o 
   0  12  11        3.48       -7.54     16.88 o 
   1  12  11        5.22        1.79     17.70 o 
  -8   0  12      127.84      145.34     32.78 o 
  -7   0  12       53.66       86.07     23.53 o 
  -6   0  12       75.58       52.81     14.35 o 
  -5   0  12       32.98       35.89     18.04 o 
  -4   0  12      398.86      382.34     16.97 o 
  -3   0  12     1990.94     1856.77     40.07 o 
  -2   0  12      276.86      319.46     10.79 o 
  -1   0  12     1076.67     1016.98     38.95 o 
   0   0  12      220.32      152.34      9.07 o 
   1   0  12     1008.96     1070.18     24.88 o 
   2   0  12      574.65      571.00     15.72 o 
   3   0  12        9.85        2.91      8.94 o 
   4   0  12        0.53      -14.95      9.97 o 
   5   0  12     1032.20     1022.68     36.33 o 
   6   0  12       56.67       50.92     16.80 o 
   7   0  12       67.15       43.39     24.57 o 
  -9   1  12       29.02       22.48     27.74 o 
  -8   1  12       50.52       84.32     27.86 o 
  -7   1  12        2.62      -16.37     10.91 o 
  -6   1  12      211.24      221.27     15.51 o 
  -5   1  12        0.14       -5.33      6.88 o 
  -4   1  12     1382.00     1384.86     22.44 o 
  -3   1  12       52.67       53.72      6.38 o 
  -2   1  12      505.30      507.63     13.70 o 
  -1   1  12     1630.98     1536.35     23.65 o 
   0   1  12      232.11      242.67      7.32 o 
   1   1  12     2854.72     2971.08     49.29 o 
   2   1  12        3.63       -2.05      4.50 o 
   3   1  12      527.04      488.55     15.18 o 
   4   1  12      367.38      371.91     15.62 o 
   5   1  12      137.26      143.45     14.32 o 
   6   1  12      190.41      205.13     17.72 o 
   7   1  12        7.84      -16.69     11.93 o 
  -8   2  12        0.68       11.74     21.10 o 
  -7   2  12        0.12        5.44     20.05 o 
  -6   2  12      121.18      131.18     16.01 o 
  -5   2  12        8.36        5.25      8.92 o 
  -4   2  12       15.33       22.04      8.33 o 
  -3   2  12      511.47      539.43     16.15 o 
  -2   2  12      147.37      149.67     26.13 o 
  -1   2  12     1223.48     1252.51     28.30 o 
   0   2  12     3899.72     3855.40     45.41 o 
   1   2  12       19.25       24.57      5.31 o 
   2   2  12       34.69       24.37      5.99 o 
   3   2  12      168.53      166.35     16.38 o 
   4   2  12       19.90       28.04      8.80 o 
   5   2  12       33.51       52.48     11.17 o 
   6   2  12      123.83      126.95     15.49 o 
   7   2  12       22.17       16.97     12.90 o 
  -8   3  12        7.44       15.48     23.03 o 
  -7   3  12       22.40       14.02     16.95 o 
  -6   3  12        2.40       -5.81      9.38 o 
  -5   3  12      310.29      296.99     16.97 o 
  -4   3  12     1039.07     1091.92     25.36 o 
  -3   3  12      315.68      309.53     13.10 o 
  -2   3  12     1098.79     1138.11     23.11 o 
  -1   3  12        0.18        0.13      5.47 o 
   0   3  12        0.40        5.53      4.06 o 
   1   3  12     1263.49     1202.42     18.00 o 
   2   3  12      236.38      241.25     10.00 o 
   3   3  12      209.31      265.78     13.14 o 
   4   3  12      345.25      355.69     15.25 o 
   5   3  12      722.63      734.05     23.99 o 
   6   3  12       19.48       21.44     11.03 o 
   7   3  12      162.01      200.44     20.17 o 
  -8   4  12       41.12       14.69     23.27 o 
  -7   4  12      378.48      441.48    101.91 o 
  -6   4  12      106.37      134.36     16.19 o 
  -5   4  12      242.81      296.91     19.49 o 
  -4   4  12      815.75      739.53     21.36 o 
  -3   4  12      783.22      767.06     20.39 o 
  -2   4  12       18.70       16.41      7.21 o 
  -1   4  12      172.35      211.41     21.08 o 
   0   4  12      260.70      252.66     11.95 o 
   1   4  12      152.08      149.73      9.31 o 
   2   4  12       80.86       92.36      8.59 o 
   3   4  12     1057.18     1054.41     22.34 o 
   4   4  12      387.61      420.27     17.28 o 
   5   4  12      158.25      140.23     17.22 o 
   6   4  12        1.75        5.41     10.94 o 
   7   4  12      270.58      332.54     24.51 o 
  -8   5  12       11.15        8.09     26.76 o 
  -7   5  12       12.47        1.93     12.66 o 
  -6   5  12        0.96       -4.74     10.90 o 
  -5   5  12      237.00      282.45     19.57 o 
  -4   5  12      390.56      356.37     16.03 o 
  -3   5  12        0.09       -4.33      7.43 o 
  -2   5  12      495.51      517.46     15.15 o 
  -1   5  12        8.85        0.60      6.16 o 
   0   5  12      487.52      508.54     23.58 o 
   1   5  12      486.97      451.39     12.33 o 
   2   5  12       41.83       27.54      7.25 o 
   3   5  12       79.99       74.15      9.55 o 
   4   5  12        7.45       -3.25      8.73 o 
   5   5  12       37.61       29.31     11.11 o 
   6   5  12        9.76        0.62     10.62 o 
  -7   6  12       51.96       48.72     18.59 o 
  -6   6  12      140.94      198.62     24.60 o 
  -5   6  12        2.81      -12.09     11.16 o 
  -4   6  12      131.19      121.17     12.30 o 
  -3   6  12      932.73     1032.83     22.44 o 
  -2   6  12       65.54       70.85      9.61 o 
  -1   6  12       14.26        1.56      6.48 o 
   0   6  12      370.77      348.20     13.22 o 
   1   6  12       30.67       24.99      8.25 o 
   2   6  12       94.92       87.62     13.68 o 
   3   6  12        9.81       -3.84      7.36 o 
   4   6  12       75.23       77.08     10.81 o 
   5   6  12       19.30       25.15     13.01 o 
   6   6  12        4.06       -0.81     11.80 o 
  -7   7  12        7.47      -10.40     13.34 o 
  -6   7  12       49.88       60.75     19.25 o 
  -5   7  12       10.20        1.89     11.28 o 
  -4   7  12       50.21       17.94     10.53 o 
  -3   7  12      795.94      800.81     34.08 o 
  -2   7  12       86.96       61.51     12.03 o 
  -1   7  12      216.35      276.59     21.44 o 
   0   7  12       11.17       13.11     11.17 o 
   1   7  12      636.65      591.13     20.98 o 
   2   7  12     1270.42     1307.16     26.65 o 
   3   7  12      612.12      595.89     26.08 o 
   4   7  12        0.12      -14.12     10.24 o 
   5   7  12        2.09      -18.81     15.12 o 
   6   7  12       53.26       77.45     22.87 o 
  -7   8  12        1.19       -5.98     14.25 o 
  -6   8  12       14.55       13.53     13.35 o 
  -5   8  12      208.14      215.22     27.68 o 
  -4   8  12        1.61      -12.83      9.41 o 
  -3   8  12      101.79      136.79     25.32 o 
  -2   8  12      495.71      436.53     47.43 o 
  -1   8  12      100.35      140.34     21.09 o 
   0   8  12       17.47        5.20     13.42 o 
   1   8  12      261.58      250.42     25.25 o 
   2   8  12      183.04      271.26     26.73 o 
   3   8  12      130.73      166.92     26.66 o 
   4   8  12        0.04       -3.55     15.41 o 
   5   8  12        2.14      -17.24     22.18 o 
  -6   9  12       35.81       28.83     19.33 o 
  -5   9  12        6.55      -15.63     14.20 o 
  -4   9  12        0.36      -12.49     13.15 o 
  -3   9  12       64.11       65.38     24.57 o 
  -2   9  12       10.16        6.82     13.50 o 
  -1   9  12       48.44       45.95     17.18 o 
   0   9  12        0.13      -12.93     12.43 o 
   1   9  12        3.99      -18.29     12.56 o 
   2   9  12      126.31      133.57     22.87 o 
   3   9  12        5.14       -1.53     15.17 o 
   4   9  12       27.61        9.24     18.11 o 
  -5  10  12        3.32       -7.98     16.09 o 
  -4  10  12       88.93       91.15     22.08 o 
  -3  10  12        8.16       -0.08     15.42 o 
  -2  10  12      269.87      225.85     27.21 o 
  -1  10  12       89.25       85.95     20.28 o 
   0  10  12      288.15      289.35     29.44 o 
   1  10  12       66.44       55.44     18.19 o 
   2  10  12        1.04       -9.54     15.73 o 
   3  10  12        6.60       -9.22     16.32 o 
  -4  11  12       10.53       12.24     18.67 o 
  -3  11  12        4.98      -10.97     15.47 o 
  -2  11  12      113.31      132.51     24.44 o 
  -1  11  12       25.73       16.53     17.86 o 
   0  11  12        8.88        9.67     16.61 o 
   1  11  12       26.31       32.70     18.14 o 
   2  11  12        0.76       11.50     27.55 o 
  -2  12  12        2.39      -24.25     17.67 o 
  -1  12  12        0.68      -18.23     17.76 o 
   0  12  12        0.18      -23.55     16.84 o 
  -7   1  13       36.40       27.43     12.64 o 
  -6   1  13      711.78      703.25     24.14 o 
  -5   1  13      938.23      920.57     24.79 o 
  -4   1  13      583.39      562.02     17.90 o 
  -3   1  13      158.83      153.79     13.68 o 
  -2   1  13       96.29       93.07     10.81 o 
  -1   1  13      305.38      301.91     10.75 o 
   0   1  13      603.59      589.28     10.92 o 
   1   1  13     1717.75     1821.92     45.47 o 
   2   1  13      248.46      233.74      9.64 o 
   3   1  13      100.51      114.58     11.06 o 
   4   1  13      130.04      116.08     14.47 o 
   5   1  13      396.89      429.31     20.50 o 
   6   1  13        0.67       -7.54     10.27 o 
   7   1  13        1.46       -8.44     11.38 o 
  -8   2  13       20.30       12.26     18.45 o 
  -7   2  13       32.95       -2.55     12.44 o 
  -6   2  13      483.46      512.11     22.67 o 
  -5   2  13       20.86       19.49      9.60 o 
  -4   2  13       19.98       23.60      8.48 o 
  -3   2  13     3368.18     3336.55     43.47 o 
  -2   2  13       23.76       21.74      6.87 o 
  -1   2  13       38.27       18.48      6.54 o 
   0   2  13     1042.36     1072.85     22.00 o 
   1   2  13       16.95       14.28      5.18 o 
   2   2  13        1.00       -5.50      5.00 o 
   3   2  13      184.84      206.78     18.16 o 
   4   2  13      582.74      578.91     18.73 o 
   5   2  13       40.63       32.52     10.89 o 
   6   2  13       66.13       54.39     12.80 o 
   7   2  13       85.54       65.13     22.05 o 
  -8   3  13       19.13       13.79     18.98 o 
  -7   3  13       51.53       28.22     13.98 o 
  -6   3  13       21.09       26.42     11.91 o 
  -5   3  13        0.09      -11.08      8.64 o 
  -4   3  13      703.14      712.93     20.96 o 
  -3   3  13      101.25      110.79     11.24 o 
  -2   3  13      394.12      407.72     14.50 o 
  -1   3  13       63.69       86.97      9.88 o 
   0   3  13      490.66      425.26     13.21 o 
   1   3  13       12.00       24.33      6.71 o 
   2   3  13       10.82        0.30      5.78 o 
   3   3  13      317.95      297.08     11.79 o 
   4   3  13       36.95       24.11      9.34 o 
   5   3  13        0.08       -5.23      9.53 o 
   6   3  13       21.69       23.23     11.75 o 
   7   3  13       35.02       43.96     15.53 o 
  -8   4  13       36.79       24.25     16.74 o 
  -7   4  13        1.49        5.11     12.75 o 
  -6   4  13      346.39      433.98     23.81 o 
  -5   4  13       90.06       63.27     12.26 o 
  -4   4  13      119.76      156.74     14.12 o 
  -3   4  13      262.27      258.29     16.06 o 
  -2   4  13       75.25       78.24     20.52 o 
  -1   4  13        2.72       -5.37      5.51 o 
   0   4  13      528.84      508.10     14.85 o 
   1   4  13        0.17       -6.78      5.97 o 
   2   4  13      476.40      424.74     14.64 o 
   3   4  13       40.14       29.94      7.93 o 
   4   4  13      204.26      194.78     15.50 o 
   5   4  13       11.65       10.90     10.54 o 
   6   4  13        0.73       -4.09     10.79 o 
  -8   5  13        0.32      -10.09     15.00 o 
  -7   5  13      126.15      153.62     26.54 o 
  -6   5  13      101.38       85.86     15.45 o 
  -5   5  13      233.78      251.84     25.62 o 
  -4   5  13       84.69      112.10     13.22 o 
  -3   5  13       18.04       13.95      8.86 o 
  -2   5  13      817.68      821.38     19.35 o 
  -1   5  13       46.84       42.74     12.66 o 
   0   5  13        3.84       -6.67      6.10 o 
   1   5  13      599.92      605.58     17.22 o 
   2   5  13        0.23      -10.24      6.83 o 
   3   5  13      357.73      364.24     15.39 o 
   4   5  13      145.72      124.09     13.70 o 
   5   5  13       13.43       27.70     11.01 o 
   6   5  13       30.12       22.98     12.43 o 
  -7   6  13        0.67       13.99     16.77 o 
  -6   6  13        4.49      -16.39     13.86 o 
  -5   6  13        1.05       -0.41     11.97 o 
  -4   6  13       13.04       11.42     11.05 o 
  -3   6  13        8.12       13.76      8.35 o 
  -2   6  13      101.16      114.64     11.34 o 
  -1   6  13      142.67      168.32     18.44 o 
   0   6  13        0.79        1.92      6.90 o 
   1   6  13      316.40      295.32     13.03 o 
   2   6  13     1218.89     1221.53     25.74 o 
   3   6  13      117.90      100.65     12.51 o 
   4   6  13      461.09      465.09     25.93 o 
   5   6  13       13.64      -13.37     11.02 o 
   6   6  13        0.02        1.17     15.13 o 
  -7   7  13      212.25      321.15     44.93 o 
  -6   7  13       37.69       51.80     16.53 o 
  -5   7  13       10.62       -3.67     11.15 o 
  -4   7  13       18.50       13.81     11.25 o 
  -3   7  13       39.03       28.93     11.10 o 
  -2   7  13        8.79       -0.44      9.70 o 
  -1   7  13        0.14       -8.02      8.67 o 
   0   7  13       79.54       65.53     12.63 o 
   1   7  13      174.73      153.88     18.70 o 
   2   7  13        6.11        2.18      8.25 o 
   3   7  13        3.70        1.80      9.17 o 
   4   7  13        7.92       -4.33     14.50 o 
   5   7  13        3.61       -3.23     16.16 o 
  -6   8  13        1.06      -10.38     12.30 o 
  -5   8  13       14.18        0.45     12.46 o 
  -4   8  13       13.68       -9.64     10.54 o 
  -3   8  13      356.66      383.66     21.54 o 
  -2   8  13      229.87      282.11     21.70 o 
  -1   8  13       73.80       51.84     18.41 o 
   0   8  13       81.25       52.68     16.80 o 
   1   8  13        3.04       16.05     14.07 o 
   2   8  13       18.91       16.20     14.81 o 
   3   8  13       36.38       32.45     17.13 o 
   4   8  13      279.09      344.53     34.58 o 
   5   8  13        1.04        6.23     24.35 o 
  -6   9  13        7.02        5.18     17.69 o 
  -5   9  13        0.14       -5.21     15.09 o 
  -4   9  13       12.13       11.31     15.11 o 
  -3   9  13       47.91       20.69     16.21 o 
  -2   9  13        1.30        3.71     13.52 o 
  -1   9  13      204.06      214.75     42.74 o 
   0   9  13      267.04      296.47     46.96 o 
   1   9  13      245.33      230.20     30.83 o 
   2   9  13       16.37       14.39     15.28 o 
   3   9  13       23.26       19.30     16.06 o 
   4   9  13       30.17       12.31     18.04 o 
  -5  10  13        2.52        7.81     17.44 o 
  -4  10  13       27.34       45.10     18.81 o 
  -3  10  13       28.50       10.41     17.40 o 
  -2  10  13       26.74       21.84     17.45 o 
  -1  10  13       66.07       64.90     19.42 o 
   0  10  13       24.09       -0.83     15.47 o 
   1  10  13      129.76      126.03     23.10 o 
   2  10  13        6.53        8.85     16.82 o 
   3  10  13       21.15       15.47     18.08 o 
  -3  11  13        0.80        0.87     16.71 o 
  -2  11  13       62.01       73.92     22.20 o 
  -1  11  13       21.96        6.70     17.74 o 
   0  11  13       29.88       12.56     17.80 o 
   1  11  13       69.38       78.72     21.74 o 
   2  11  13        0.35      -19.55     16.68 o 
  -8   0  14      120.90      208.11     43.64 o 
  -7   0  14      631.37      700.78     51.33 o 
  -6   0  14       35.46       29.76     22.92 o 
  -5   0  14      150.39      193.89     30.29 o 
  -4   0  14      214.98      253.65     32.13 o 
  -3   0  14      152.86      126.25     22.94 o 
  -2   0  14     1515.94     1263.60     48.29 o 
  -1   0  14       37.65       37.43     14.93 o 
   0   0  14       14.46        7.05     12.82 o 
   1   0  14     1430.72     1450.65     31.50 o 
   2   0  14      138.31      156.41     26.34 o 
   3   0  14       10.70       -4.71     10.49 o 
   4   0  14       90.23       82.67     16.96 o 
   5   0  14       68.05       35.15     15.90 o 
   6   0  14       99.94      117.91     21.66 o 
  -8   1  14        3.99        6.88     19.31 o 
  -7   1  14       12.89       -7.64     14.85 o 
  -6   1  14       29.78       13.32     15.18 o 
  -5   1  14       47.04       47.68     15.57 o 
  -4   1  14      464.29      391.94     21.36 o 
  -3   1  14       57.99       30.88     11.10 o 
  -2   1  14      183.06      163.00     16.69 o 
  -1   1  14       60.79       58.24     12.20 o 
   0   1  14       81.36       97.60     15.36 o 
   1   1  14      648.95      622.42     17.77 o 
   2   1  14     2619.07     2631.55     30.15 o 
   3   1  14       63.74       61.21     16.80 o 
   4   1  14      173.12      163.69     16.33 o 
   5   1  14       74.31       41.51     13.40 o 
   6   1  14       19.54       17.40     11.51 o 
  -8   2  14       32.63       15.02     26.16 o 
  -7   2  14       54.83       37.16     18.67 o 
  -6   2  14       37.44       47.22     17.10 o 
  -5   2  14     1685.92     1763.66     35.30 o 
  -4   2  14        7.91       11.71      8.45 o 
  -3   2  14        6.20       -4.13      6.63 o 
  -2   2  14      361.66      312.06     14.48 o 
  -1   2  14       25.14       27.23      7.28 o 
   0   2  14        8.29        5.17      6.37 o 
   1   2  14      928.16      824.25     18.33 o 
   2   2  14      313.30      305.99     13.50 o 
   3   2  14       43.71       40.67      9.19 o 
   4   2  14      331.14      352.03     18.69 o 
   5   2  14       61.80       39.52     11.39 o 
   6   2  14       22.12        1.87     11.77 o 
  -8   3  14        0.99      -23.05     18.67 o 
  -7   3  14       38.15       34.72     14.96 o 
  -6   3  14       23.35       30.54     12.39 o 
  -5   3  14      482.58      478.25     19.29 o 
  -4   3  14      784.81      757.12     34.24 o 
  -3   3  14        4.38        0.73      7.28 o 
  -2   3  14        5.68       -9.54      6.36 o 
  -1   3  14       15.90       29.80     17.55 o 
   0   3  14       18.99       26.54      7.12 o 
   1   3  14       16.08        6.99      6.37 o 
   2   3  14      379.99      391.97     14.26 o 
   3   3  14       16.89        3.77      9.31 o 
   4   3  14       58.64       25.20      9.95 o 
   5   3  14      248.25      298.46     19.43 o 
   6   3  14       21.42       11.44     12.31 o 
  -8   4  14       13.54       17.22     21.52 o 
  -7   4  14        9.66      -11.71     12.25 o 
  -6   4  14       30.82       24.39     12.03 o 
  -5   4  14        3.11        0.68      9.76 o 
  -4   4  14      445.09      448.77     24.47 o 
  -3   4  14      355.41      333.35     15.60 o 
  -2   4  14      351.54      344.02     14.65 o 
  -1   4  14        6.06        8.41      6.57 o 
   0   4  14      292.86      290.88     13.00 o 
   1   4  14        3.96       -1.86      6.35 o 
   2   4  14        0.11       -3.86      6.93 o 
   3   4  14        7.56       -7.20      8.03 o 
   4   4  14       33.49       19.04     11.33 o 
   5   4  14      253.98      268.68     22.38 o 
   6   4  14        9.04      -10.03     12.94 o 
  -8   5  14       15.94        6.45     15.78 o 
  -7   5  14        3.55       -0.54     13.83 o 
  -6   5  14       22.42       24.45     12.82 o 
  -5   5  14      223.74      264.77     19.46 o 
  -4   5  14      514.42      526.44     32.76 o 
  -3   5  14      173.04      212.23     16.82 o 
  -2   5  14       29.94       21.93      7.82 o 
  -1   5  14       35.44       17.55      7.85 o 
   0   5  14      514.16      536.76     16.24 o 
   1   5  14      545.14      575.11     17.29 o 
   2   5  14        8.89        5.27      7.85 o 
   3   5  14        0.00        0.54      8.85 o 
   4   5  14       73.10       56.49     14.27 o 
   5   5  14      133.86      185.86     20.32 o 
   6   5  14        1.54        3.01     14.26 o 
  -7   6  14       19.33       -1.93     15.92 o 
  -6   6  14       53.91       48.92     18.51 o 
  -5   6  14      156.39      217.07     23.56 o 
  -4   6  14       30.32       13.26      8.93 o 
  -3   6  14      317.44      335.04     16.10 o 
  -2   6  14        0.08       -8.85      7.34 o 
  -1   6  14        2.22        3.61      7.50 o 
   0   6  14      684.28      668.77     33.77 o 
   1   6  14        2.21       -0.79      7.75 o 
   2   6  14      326.87      391.59     19.55 o 
   3   6  14      451.11      431.42     17.37 o 
   4   6  14      131.40      167.05     28.93 o 
   5   6  14        0.43        1.63     12.60 o 
  -7   7  14       29.64       39.22     15.73 o 
  -6   7  14        0.30       -9.90     12.14 o 
  -5   7  14       24.58       14.30     14.12 o 
  -4   7  14        3.14       -8.69      9.48 o 
  -3   7  14       37.26       27.55     10.78 o 
  -2   7  14        3.91       -0.58      8.69 o 
  -1   7  14       55.13       38.79     11.61 o 
   0   7  14        0.86       -7.38      9.46 o 
   1   7  14       83.61       56.59     12.33 o 
   2   7  14      158.02      188.30     32.15 o 
   3   7  14        0.36      -10.24      9.64 o 
   4   7  14       25.63       38.51     17.14 o 
   5   7  14       30.95       37.61     23.60 o 
  -6   8  14       39.06        6.46     14.07 o 
  -5   8  14       33.16       30.73     13.71 o 
  -4   8  14       84.13       54.10     13.63 o 
  -3   8  14      162.81      152.96     17.83 o 
  -2   8  14      227.16      183.12     18.34 o 
  -1   8  14        1.50       14.59     14.28 o 
   0   8  14        2.14      -13.34     11.65 o 
   1   8  14      609.65      580.87     29.25 o 
   2   8  14       11.52        4.67     14.14 o 
   3   8  14       55.39       38.82     17.97 o 
   4   8  14       69.65       75.86     29.18 o 
  -5   9  14       70.39       92.08     22.84 o 
  -4   9  14       23.08       48.80     18.66 o 
  -3   9  14       33.11       25.51     17.66 o 
  -2   9  14       74.32       82.99     19.55 o 
  -1   9  14        3.81        5.97     15.42 o 
   0   9  14        6.52        3.39     14.52 o 
   1   9  14       55.02       71.89     19.01 o 
   2   9  14       32.05       26.03     17.74 o 
   3   9  14        5.15        4.71     17.46 o 
   4   9  14        2.01      -12.76     24.35 o 
  -4  10  14       17.81       11.92     17.07 o 
  -3  10  14       17.70       -0.63     16.30 o 
  -2  10  14        1.13       -2.70     14.37 o 
  -1  10  14        0.10      -15.21     15.15 o 
   0  10  14       16.60        2.75     16.79 o 
   1  10  14        7.27       12.99     19.07 o 
   2  10  14        2.23       -2.86     15.33 o 
   3  10  14        3.53        7.29     18.75 o 
  -3  11  14       21.71       11.98     19.12 o 
  -2  11  14       25.92       28.37     29.57 o 
  -1  11  14       10.15        7.57     17.75 o 
   0  11  14       28.19       36.27     19.98 o 
   1  11  14        1.21       -3.85     17.33 o 
  -8   1  15        0.88       -5.94     19.81 o 
  -7   1  15       21.28       53.82     24.36 o 
  -6   1  15        0.93       -3.36     13.44 o 
  -5   1  15        0.03       -7.89     11.87 o 
  -4   1  15       42.97       23.73     12.05 o 
  -3   1  15      181.92      191.16     19.60 o 
  -2   1  15      336.98      327.95     36.57 o 
  -1   1  15      547.60      573.87     27.58 o 
   0   1  15      312.44      276.92     19.10 o 
   1   1  15       84.37       88.42     14.83 o 
   2   1  15      623.20      627.98     17.08 o 
   3   1  15      804.94      867.38     25.22 o 
   4   1  15      668.49      610.91     29.69 o 
   5   1  15       34.23       32.62     11.08 o 
   6   1  15      171.41      175.56     18.19 o 
  -8   2  15       46.58       58.32     23.71 o 
  -7   2  15       42.25       33.26     18.28 o 
  -6   2  15        7.32      -20.38     24.83 o 
  -5   2  15       82.86       87.90     19.75 o 
  -4   2  15        0.92       -6.36      9.39 o 
  -3   2  15      112.54      119.99     16.66 o 
  -2   2  15        1.66       -8.02      8.52 o 
  -1   2  15     1085.41      976.19     30.59 o 
   0   2  15      639.51      584.97     24.09 o 
   1   2  15      194.92      211.83     17.91 o 
   2   2  15      737.75      785.39     19.34 o 
   3   2  15      342.90      321.83     45.93 o 
   4   2  15       20.51       -2.54     10.30 o 
   5   2  15       22.96       28.44     12.55 o 
   6   2  15       90.62      101.36     19.17 o 
  -8   3  15      103.20      121.37     27.63 o 
  -7   3  15      326.43      345.67     33.43 o 
  -6   3  15      249.15      274.20     27.80 o 
  -5   3  15      513.12      532.55     43.58 o 
  -4   3  15       69.74       67.29     14.85 o 
  -3   3  15       84.76       81.15     19.04 o 
  -2   3  15        2.17       -9.74      6.49 o 
  -1   3  15       56.60       62.18     10.03 o 
   0   3  15        7.29        5.84      6.48 o 
   1   3  15      214.68      212.37     26.80 o 
   2   3  15       44.94       38.60      8.71 o 
   3   3  15      400.92      392.44     18.15 o 
   4   3  15       95.28       97.89     14.82 o 
   5   3  15       11.90       13.48     12.41 o 
   6   3  15       11.93        3.13     17.60 o 
  -8   4  15       64.12       99.93     26.23 o 
  -7   4  15        0.05       -4.22     15.66 o 
  -6   4  15       96.40      145.24     22.98 o 
  -5   4  15      137.14      142.33     15.88 o 
  -4   4  15      178.85      220.88     17.20 o 
  -3   4  15       28.63       34.52      9.70 o 
  -2   4  15      112.36      109.27     21.21 o 
  -1   4  15      734.29      717.58     18.39 o 
   0   4  15       51.26       46.82      9.52 o 
   1   4  15      325.61      322.36     14.80 o 
   2   4  15      787.02      790.25     20.70 o 
   3   4  15        2.73       -2.52      8.94 o 
   4   4  15        2.11       -5.58     10.52 o 
   5   4  15       18.51        8.48     12.27 o 
   6   4  15       89.34       93.44     19.09 o 
  -7   5  15      146.35      194.70     26.95 o 
  -6   5  15       49.86       41.06     15.72 o 
  -5   5  15       62.23       72.86     14.10 o 
  -4   5  15      374.87      336.97     21.77 o 
  -3   5  15        5.92       -6.48      8.83 o 
  -2   5  15       88.16       90.07     20.83 o 
  -1   5  15      147.92      190.60     14.76 o 
   0   5  15      612.90      616.01     21.02 o 
   1   5  15      408.27      377.17     16.92 o 
   2   5  15        2.93       -1.74      7.87 o 
   3   5  15      398.60      396.93     27.43 o 
   4   5  15       10.34       -7.71     10.90 o 
   5   5  15      166.15      188.09     21.16 o 
  -7   6  15        0.60       13.16     18.79 o 
  -6   6  15        6.27      -11.00     13.57 o 
  -5   6  15       78.20       58.95     17.71 o 
  -4   6  15       11.86       -5.30      8.64 o 
  -3   6  15       94.81       85.66     14.85 o 
  -2   6  15      189.92      194.33     14.28 o 
  -1   6  15       44.18       51.00     12.02 o 
   0   6  15       28.19       16.26      8.88 o 
   1   6  15      436.77      428.82     16.31 o 
   2   6  15      503.91      521.99     18.41 o 
   3   6  15      284.50      322.55     32.34 o 
   4   6  15        3.81       -5.09     12.26 o 
   5   6  15       35.89       21.60     14.54 o 
  -6   7  15        0.29      -16.28     11.28 o 
  -5   7  15       19.23        9.24     12.34 o 
  -4   7  15       13.01       10.82     11.49 o 
  -3   7  15      178.46      258.25     30.40 o 
  -2   7  15        5.91        5.11     10.63 o 
  -1   7  15       58.50       76.41     13.97 o 
   0   7  15      130.27      139.36     22.24 o 
   1   7  15      197.85      206.27     18.60 o 
   2   7  15       19.07       11.77     11.87 o 
   3   7  15       58.72       71.44     13.44 o 
   4   7  15        0.83       -7.84     15.34 o 
   5   7  15        4.35        9.43     17.93 o 
  -6   8  15        1.23       -1.44     14.39 o 
  -5   8  15       29.63       35.16     14.05 o 
  -4   8  15        0.01      -10.88     11.07 o 
  -3   8  15      352.23      403.75     37.03 o 
  -2   8  15      162.33      140.27     28.85 o 
  -1   8  15      590.37      622.52     30.13 o 
   0   8  15        2.07      -17.79     13.11 o 
   1   8  15       51.22       58.87     18.06 o 
   2   8  15       29.59       29.57     16.71 o 
   3   8  15       60.03       50.72     23.09 o 
   4   8  15        0.76      -11.33     24.29 o 
  -5   9  15        8.19       -6.45     16.16 o 
  -4   9  15       30.32       13.09     16.08 o 
  -3   9  15       51.40       59.55     18.59 o 
  -2   9  15       36.15       50.61     18.13 o 
  -1   9  15        0.51       -5.05     14.78 o 
   0   9  15       38.24       50.49     17.75 o 
   1   9  15        1.01      -10.09     14.00 o 
   2   9  15       11.22       14.54     16.90 o 
   3   9  15        4.91       -5.25     17.06 o 
  -4  10  15        6.86       -1.26     17.94 o 
  -3  10  15       10.97       26.03     18.81 o 
  -2  10  15       49.30       58.70     38.00 o 
  -1  10  15        9.89        9.99     16.11 o 
   0  10  15        0.47       -8.97     15.78 o 
   1  10  15       55.39       58.89     21.07 o 
   2  10  15        3.65      -13.89     17.07 o 
  -2  11  15        1.12       -7.61     22.56 o 
  -1  11  15        0.27        1.89     18.19 o 
   0  11  15       24.42       19.16     18.76 o 
  -8   0  16      104.00      103.75     38.16 o 
  -7   0  16      133.49      159.71     35.88 o 
  -6   0  16      201.62      219.20     35.65 o 
  -5   0  16      714.36      617.99     41.21 o 
  -4   0  16     1649.68     1663.70     62.45 o 
  -3   0  16        2.08      -11.77     13.05 o 
  -2   0  16      608.06      664.23     37.67 o 
  -1   0  16     1953.17     1827.77     61.66 o 
   0   0  16      968.37      904.94     43.40 o 
   1   0  16     1228.95     1191.26     51.16 o 
   2   0  16      565.83      596.18     38.81 o 
   3   0  16       26.94       10.48     16.24 o 
   4   0  16       47.66       74.51     25.05 o 
   5   0  16        8.98      -18.67     19.73 o 
   6   0  16      275.92      353.68     48.35 o 
  -8   1  16        4.42      -24.48     19.12 o 
  -7   1  16        2.95       -0.30     17.19 o 
  -6   1  16       89.26       61.76     18.61 o 
  -5   1  16       81.73       66.86     16.72 o 
  -4   1  16       12.92       14.31     12.80 o 
  -3   1  16        7.78       -1.90     10.60 o 
  -2   1  16      294.58      283.29     22.56 o 
  -1   1  16      143.77      152.18     17.75 o 
   0   1  16      221.95      276.17     22.06 o 
   1   1  16        7.29       11.43     12.32 o 
   2   1  16        0.01       -7.21     11.69 o 
   3   1  16       62.81       25.87     19.67 o 
   4   1  16        0.75       -6.18      9.65 o 
   5   1  16        2.55      -13.07     11.16 o 
   6   1  16        0.16      -19.18     12.79 o 
  -8   2  16       44.92       50.23     24.77 o 
  -7   2  16      194.52      206.66     28.08 o 
  -6   2  16        0.25       -4.50     13.94 o 
  -5   2  16      129.43      155.34     29.94 o 
  -4   2  16        1.15       -3.94     10.99 o 
  -3   2  16       73.82       72.73     14.32 o 
  -2   2  16       74.58       52.71     13.21 o 
  -1   2  16        7.99       14.24     10.74 o 
   0   2  16      194.10      220.31     47.16 o 
   1   2  16     1645.93     1582.79     46.58 o 
   2   2  16       10.47       20.93     10.24 o 
   3   2  16        0.03       -4.56     11.91 o 
   4   2  16       19.60        5.09     10.06 o 
   5   2  16       23.27       20.63     16.93 o 
   6   2  16      144.57      118.71     19.86 o 
  -8   3  16       26.28       57.29     24.86 o 
  -7   3  16       91.60      111.97     24.22 o 
  -6   3  16       14.75       -4.40     14.92 o 
  -5   3  16        5.99       -8.23     12.95 o 
  -4   3  16      557.59      512.88     53.47 o 
  -3   3  16      153.62      180.13     42.36 o 
  -2   3  16      184.74      187.44     19.22 o 
  -1   3  16      247.18      226.37     20.91 o 
   0   3  16     2862.84     2846.78     46.04 o 
   1   3  16      307.37      357.89     19.47 o 
   2   3  16      109.33      110.29     12.06 o 
   3   3  16        2.57      -11.44      8.90 o 
   4   3  16        6.46       13.36     11.70 o 
   5   3  16        1.83        0.31     12.89 o 
   6   3  16        7.62        5.29     17.51 o 
  -7   4  16        0.24      -22.67     16.93 o 
  -6   4  16        3.36        5.68     16.58 o 
  -5   4  16        0.07      -11.30     12.39 o 
  -4   4  16       44.73       59.00     15.85 o 
  -3   4  16        1.41       -8.95     10.79 o 
  -2   4  16       35.44       50.89     14.41 o 
  -1   4  16      603.86      645.19     21.86 o 
   0   4  16      450.00      400.87     21.62 o 
   1   4  16      143.85      142.02     12.65 o 
   2   4  16      168.19      160.42     13.79 o 
   3   4  16      150.44      187.11     17.59 o 
   4   4  16      264.55      269.68     21.89 o 
   5   4  16        4.72       -2.23     12.60 o 
  -7   5  16       17.57        8.28     17.79 o 
  -6   5  16        4.19        2.54     13.99 o 
  -5   5  16       61.96       47.79     16.22 o 
  -4   5  16      113.18       97.36     22.61 o 
  -3   5  16       56.32       10.85     12.34 o 
  -2   5  16       89.57       99.99     12.86 o 
  -1   5  16      243.34      284.25     22.01 o 
   0   5  16      372.90      370.23     15.50 o 
   1   5  16       46.29       46.74     10.28 o 
   2   5  16      134.58      121.59     13.03 o 
   3   5  16       56.00       49.07     13.61 o 
   4   5  16       72.52       79.07     16.06 o 
   5   5  16        8.19        6.18     13.64 o 
  -7   6  16        4.90       -4.74     27.60 o 
  -6   6  16        1.71        7.84     21.04 o 
  -5   6  16       16.60       25.64     19.14 o 
  -4   6  16       43.51       11.91     11.42 o 
  -3   6  16      136.27      126.38     14.14 o 
  -2   6  16      140.05      111.13     12.70 o 
  -1   6  16     1484.33     1515.04     35.33 o 
   0   6  16       80.99       85.43     11.66 o 
   1   6  16       46.08       33.99     10.08 o 
   2   6  16        1.10       -4.43      9.05 o 
   3   6  16       68.82       69.35     15.00 o 
   4   6  16       20.48       13.46     13.34 o 
   5   6  16       28.04        3.79     14.61 o 
  -6   7  16       48.41       49.24     16.17 o 
  -5   7  16       63.44       80.84     16.10 o 
  -4   7  16        8.67        1.48     11.10 o 
  -3   7  16        9.57       -7.80      9.88 o 
  -2   7  16      165.89      142.07     15.65 o 
  -1   7  16        2.64      -11.16     10.43 o 
   0   7  16       24.16       23.30     11.56 o 
   1   7  16        5.54        0.71     10.59 o 
   2   7  16      109.18      104.24     16.27 o 
   3   7  16       41.36       57.02     12.97 o 
   4   7  16        5.42        2.00     16.87 o 
  -6   8  16       36.28       32.55     16.49 o 
  -5   8  16       17.86       13.55     14.16 o 
  -4   8  16        0.90       -7.83     11.70 o 
  -3   8  16       12.99        4.50     12.20 o 
  -2   8  16       14.49       -3.33     10.98 o 
  -1   8  16        1.48        8.07     14.04 o 
   0   8  16       16.15       16.83     14.56 o 
   1   8  16       22.33       19.59     15.68 o 
   2   8  16       43.96       24.98     16.25 o 
   3   8  16       25.85       32.83     19.89 o 
  -5   9  16       95.54      137.74     32.87 o 
  -4   9  16        9.05      -10.16     16.26 o 
  -3   9  16        9.36       -2.36     16.60 o 
  -2   9  16      109.01      151.08     23.50 o 
  -1   9  16        0.28       -8.75     14.81 o 
   0   9  16       84.94      103.87     21.42 o 
   1   9  16        3.58        1.08     15.54 o 
   2   9  16       67.80       70.69     20.80 o 
   3   9  16        7.40       26.47     19.55 o 
  -3  10  16       12.28       16.56     18.32 o 
  -2  10  16       26.48       14.39     17.81 o 
  -1  10  16        1.00      -11.25     15.88 o 
   0  10  16       10.49        6.14     19.74 o 
   1  10  16       24.33       12.31     18.27 o 
  -8   1  17       25.38        4.98     22.12 o 
  -7   1  17       49.25       50.99     20.28 o 
  -6   1  17       55.42       73.64     19.93 o 
  -5   1  17       74.62       21.79     14.61 o 
  -4   1  17        0.05       -8.20     11.36 o 
  -3   1  17      808.13      795.03     30.89 o 
  -2   1  17       28.63       10.02     10.94 o 
  -1   1  17      471.61      477.91     23.97 o 
   0   1  17       31.39       41.84     13.07 o 
   1   1  17     1676.77     1599.22     43.48 o 
   2   1  17       62.64       51.76     15.51 o 
   3   1  17      108.38      107.27     19.51 o 
   4   1  17       51.58       71.82     41.28 o 
   5   1  17        3.74       -3.71     14.92 o 
  -8   2  17        2.61        4.32     21.66 o 
  -7   2  17       10.87       -9.38     18.95 o 
  -6   2  17       23.56       10.28     15.93 o 
  -5   2  17        7.22      -18.28     12.19 o 
  -4   2  17        0.04      -13.33     11.96 o 
  -3   2  17      312.02      366.53     34.91 o 
  -2   2  17     1091.62     1027.47     33.69 o 
  -1   2  17      249.85      336.41     25.55 o 
   0   2  17     1364.22     1336.12     38.48 o 
   1   2  17        3.47       23.72     12.68 o 
   2   2  17      136.57      146.59     42.49 o 
   3   2  17      215.10      239.42     25.30 o 
   4   2  17       75.16       47.83     17.41 o 
   5   2  17      104.08      111.99     22.86 o 
  -7   3  17       58.04       13.91     18.89 o 
  -6   3  17       33.37       36.87     19.18 o 
  -5   3  17       56.73       58.67     17.68 o 
  -4   3  17      196.89      206.81     22.71 o 
  -3   3  17        0.03       -9.24     10.98 o 
  -2   3  17        7.29        0.66     10.86 o 
  -1   3  17      189.72      212.15     61.18 o 
   0   3  17        7.50       18.77      9.54 o 
   1   3  17       24.30        9.60      9.93 o 
   2   3  17      485.89      468.45     23.02 o 
   3   3  17       84.62      100.06     19.49 o 
   4   3  17        5.91       -3.98     13.52 o 
   5   3  17        7.61        6.99     15.89 o 
  -7   4  17        3.22        3.88     17.61 o 
  -6   4  17      322.35      448.12     49.28 o 
  -5   4  17        0.08       -1.39     12.71 o 
  -4   4  17      239.41      275.60     25.58 o 
  -3   4  17      128.20      145.24     20.03 o 
  -2   4  17        1.33        4.23     11.59 o 
  -1   4  17      272.55      283.95     20.60 o 
   0   4  17       29.74       27.83     10.81 o 
   1   4  17      326.19      372.52     26.17 o 
   2   4  17      780.61      787.81     25.71 o 
   3   4  17      179.95      164.44     22.50 o 
   4   4  17      111.43       87.73     29.03 o 
   5   4  17       84.73      139.44     20.55 o 
  -7   5  17       32.06       33.69     21.09 o 
  -6   5  17      234.80      253.94     56.19 o 
  -5   5  17       44.28       39.76     17.10 o 
  -4   5  17        0.04      -12.81     13.58 o 
  -3   5  17       94.07      109.49     17.95 o 
  -2   5  17       79.39       70.79     13.43 o 
  -1   5  17      379.08      341.33     20.24 o 
   0   5  17      171.82      155.59     16.59 o 
   1   5  17       19.70       15.21     11.34 o 
   2   5  17       22.23       21.74     10.44 o 
   3   5  17        1.12        2.19     11.00 o 
   4   5  17      214.14      230.36     29.72 o 
   5   5  17        0.02        3.50     14.85 o 
  -6   6  17        0.16      -12.53     21.89 o 
  -5   6  17        8.06      -11.94     17.56 o 
  -4   6  17       94.97       71.93     19.27 o 
  -3   6  17      164.62      158.98     25.90 o 
  -2   6  17       46.77       66.28     21.46 o 
  -1   6  17       18.67        9.76      9.02 o 
   0   6  17        5.95        4.09      8.72 o 
   1   6  17       33.20       16.61      9.41 o 
   2   6  17       15.09       13.81      9.98 o 
   3   6  17       83.85       98.04     16.60 o 
   4   6  17       25.79        4.71     13.66 o 
  -6   7  17        5.32        1.46     18.96 o 
  -5   7  17      121.84      147.00     37.64 o 
  -4   7  17       21.84       23.45     15.50 o 
  -3   7  17        5.86      -16.58     11.96 o 
  -2   7  17       53.49       31.94     12.41 o 
  -1   7  17        2.63        2.72     10.94 o 
   0   7  17        8.01       -0.11     11.07 o 
   1   7  17        0.06      -14.94      9.96 o 
   2   7  17        2.10       -4.27     11.32 o 
   3   7  17       75.80       42.53     26.35 o 
   4   7  17       72.76       95.84     23.46 o 
  -5   8  17       66.14       63.42     21.53 o 
  -4   8  17       19.85        2.75     18.15 o 
  -3   8  17        6.02       -3.31     11.43 o 
  -2   8  17      180.65      186.90     19.82 o 
  -1   8  17       14.72       14.94     15.65 o 
   0   8  17        0.95       -6.16     14.55 o 
   1   8  17       10.50       -0.53     15.32 o 
   2   8  17        8.41       -5.86     15.47 o 
   3   8  17        0.54      -20.63     20.84 o 
  -4   9  17        7.92      -11.20     17.35 o 
  -3   9  17        8.12       -9.06     26.28 o 
  -2   9  17       18.36       33.83     18.02 o 
  -1   9  17        9.31       -2.70     15.93 o 
   0   9  17        1.15      -17.70     14.18 o 
   1   9  17       50.72       21.83     19.00 o 
   2   9  17       45.87       48.57     21.80 o 
  -3  10  17        2.45       -2.52     17.55 o 
  -2  10  17      103.10      115.31     23.50 o 
  -1  10  17       14.09       -2.82     16.47 o 
   0  10  17        0.43       -1.72     16.81 o 
  -7   0  18       40.31       65.88     33.13 o 
  -6   0  18       10.22       12.29     21.74 o 
  -5   0  18      716.39      749.16     46.88 o 
  -4   0  18      421.56      453.83     44.19 o 
  -3   0  18        4.32      -12.73     15.92 o 
  -2   0  18      129.93      115.98     24.96 o 
  -1   0  18      227.82      217.54     31.20 o 
   0   0  18      419.57      442.86     33.77 o 
   1   0  18      543.43      560.01     38.43 o 
   2   0  18      639.72      618.78     41.94 o 
   3   0  18        0.10       -6.29     17.41 o 
   4   0  18     1103.67     1183.24     61.14 o 
   5   0  18       89.70      112.12     31.87 o 
  -7   1  18      118.08      153.85     26.31 o 
  -6   1  18       59.98       42.14     18.33 o 
  -5   1  18        3.78      -15.15     12.22 o 
  -4   1  18      247.14      248.19     24.83 o 
  -3   1  18      127.26       89.32     25.43 o 
  -2   1  18      135.24      107.52     26.13 o 
  -1   1  18      975.14      950.23     57.92 o 
   0   1  18      771.59      742.70     55.64 o 
   1   1  18       59.11       75.45     15.85 o 
   2   1  18      148.34      182.55     22.47 o 
   3   1  18      185.32      216.74     41.51 o 
   4   1  18        5.29       14.21     14.62 o 
   5   1  18       49.31       44.30     19.16 o 
  -7   2  18       36.56       43.85     20.40 o 
  -6   2  18       11.49       -5.77     15.14 o 
  -5   2  18      147.97      119.44     20.02 o 
  -4   2  18        0.04      -17.12     11.41 o 
  -3   2  18        0.03      -13.21     13.78 o 
  -2   2  18        2.23       -7.80     11.05 o 
  -1   2  18      625.28      567.20     26.79 o 
   0   2  18     1685.22     1510.78     42.18 o 
   1   2  18      143.66      135.44     15.71 o 
   2   2  18       22.01       31.38     14.19 o 
   3   2  18       44.34       45.46     16.37 o 
   4   2  18       13.62       21.17     15.91 o 
   5   2  18      416.48      487.88     38.36 o 
  -7   3  18        0.85      -18.13     18.08 o 
  -6   3  18       78.90       63.85     28.29 o 
  -5   3  18      640.33      702.22     32.22 o 
  -4   3  18       12.32        5.40     13.13 o 
  -3   3  18        0.98       11.10     12.83 o 
  -2   3  18     1319.71     1177.44     39.52 o 
  -1   3  18      126.68      129.90     18.91 o 
   0   3  18        2.30       -0.37      9.74 o 
   1   3  18      750.54      732.73     24.84 o 
   2   3  18      348.29      406.74     30.26 o 
   3   3  18       57.31       51.28     16.21 o 
   4   3  18       27.09       23.89     16.93 o 
   5   3  18      153.45      203.21     28.70 o 
  -7   4  18        4.04       22.40     19.20 o 
  -6   4  18        0.62        0.76     15.35 o 
  -5   4  18        6.04      -10.71     13.86 o 
  -4   4  18      107.07       97.91     19.01 o 
  -3   4  18       55.66       50.92     16.10 o 
  -2   4  18       30.05        9.40     13.88 o 
  -1   4  18      130.22      152.04     16.77 o 
   0   4  18      262.41      237.81     19.50 o 
   1   4  18        0.43       -6.82     10.41 o 
   2   4  18      453.04      477.77     26.99 o 
   3   4  18        2.44      -10.87     12.84 o 
   4   4  18        3.24      -15.72     16.37 o 
   5   4  18       10.28      -10.64     16.72 o 
  -7   5  18       39.25       13.69     20.31 o 
  -6   5  18       32.90       31.54     17.58 o 
  -5   5  18        5.89      -19.16     13.52 o 
  -4   5  18        4.93       -7.48     13.14 o 
  -3   5  18        9.33       -4.82     12.45 o 
  -2   5  18       24.77        3.52     11.03 o 
  -1   5  18      112.56      104.19     14.69 o 
   0   5  18       29.83       24.72     11.69 o 
   1   5  18       22.23       -2.00     10.84 o 
   2   5  18       68.46       59.78     14.22 o 
   3   5  18        8.39       -1.12     14.33 o 
   4   5  18       87.96      116.07     22.46 o 
  -6   6  18       79.19       92.07     31.84 o 
  -5   6  18        4.81      -27.57     18.38 o 
  -4   6  18      183.94      141.87     33.38 o 
  -3   6  18      254.86      279.62     27.05 o 
  -2   6  18       28.11       31.78     12.28 o 
  -1   6  18      555.86      550.85     31.37 o 
   0   6  18        0.19       -7.79     10.80 o 
   1   6  18      440.13      483.58     21.91 o 
   2   6  18       40.99       16.29     12.70 o 
   3   6  18       20.29       11.59     18.16 o 
   4   6  18      103.59      116.40     25.28 o 
  -5   7  18       16.59        1.87     17.37 o 
  -4   7  18       30.09       20.19     16.18 o 
  -3   7  18       29.02       11.87     15.74 o 
  -2   7  18        7.54       -5.18     18.58 o 
  -1   7  18        0.92       -6.97     13.75 o 
   0   7  18        5.03       -7.14     20.50 o 
   1   7  18        0.04        5.84     15.35 o 
   2   7  18       12.61       -7.75     15.72 o 
   3   7  18      130.74       99.48     26.84 o 
  -5   8  18       15.91       -0.58     16.96 o 
  -4   8  18       14.15      -16.48     13.85 o 
  -3   8  18       27.30       12.38     17.45 o 
  -2   8  18        4.68       -8.36     15.74 o 
  -1   8  18      131.88      138.99     34.21 o 
   0   8  18        4.96        1.63     14.21 o 
   1   8  18        0.32        2.69     15.30 o 
   2   8  18       31.94       39.03     19.23 o 
  -4   9  18        0.86       13.93     23.27 o 
  -3   9  18        0.38       -6.91     23.33 o 
  -2   9  18       50.49       27.98     26.05 o 
  -1   9  18        1.86      -11.42     14.77 o 
   0   9  18       36.84       32.97     18.04 o 
   1   9  18       12.02       13.05     18.19 o 
  -7   1  19       14.20       33.95     20.53 o 
  -6   1  19        3.19        7.99     16.10 o 
  -5   1  19        9.52        3.29     14.28 o 
  -4   1  19       18.32       14.53     14.41 o 
  -3   1  19      105.01       90.51     18.38 o 
  -2   1  19       83.56       84.25     17.40 o 
  -1   1  19      431.84      447.66     47.92 o 
   0   1  19       20.91       34.92     14.43 o 
   1   1  19      672.17      673.65     39.63 o 
   2   1  19      196.98      238.97     26.28 o 
   3   1  19        0.03      -12.10     12.67 o 
   4   1  19       48.65       44.03     35.60 o 
   5   1  19        0.05        1.85     16.64 o 
  -7   2  19       76.53      105.77     24.28 o 
  -6   2  19      306.50      447.50     84.14 o 
  -5   2  19       29.64       36.77     16.82 o 
  -4   2  19      163.80      195.21     52.50 o 
  -3   2  19      160.98      158.04     24.92 o 
  -2   2  19      251.36      325.98     26.91 o 
  -1   2  19      376.80      402.78     33.26 o 
   0   2  19        7.74       38.22     14.45 o 
   1   2  19       99.50       82.57     14.14 o 
   2   2  19      180.32      203.12     24.39 o 
   3   2  19      551.93      567.63     30.45 o 
   4   2  19       99.57       89.66     20.78 o 
   5   2  19       44.50       34.32     19.97 o 
  -7   3  19        1.53       -5.22     17.64 o 
  -6   3  19       18.72       -6.88     20.34 o 
  -5   3  19        0.84       -5.02     14.58 o 
  -4   3  19        0.20        6.39     14.39 o 
  -3   3  19       18.86       -2.56     13.06 o 
  -2   3  19       92.35       95.38     19.80 o 
  -1   3  19        0.35       -7.29     12.57 o 
   0   3  19        6.02        7.73     10.83 o 
   1   3  19      199.23      226.14     19.45 o 
   2   3  19      140.08      130.87     20.18 o 
   3   3  19        3.22      -20.59     13.73 o 
   4   3  19        2.00      -20.76     15.80 o 
  -7   4  19        5.95        0.82     17.71 o 
  -6   4  19       62.28       44.07     19.48 o 
  -5   4  19       31.18        6.73     15.25 o 
  -4   4  19        4.38        1.20     18.82 o 
  -3   4  19      197.91      251.18     25.23 o 
  -2   4  19      265.55      343.65     59.24 o 
  -1   4  19        0.07        4.98     10.67 o 
   0   4  19      649.25      622.38     23.87 o 
   1   4  19       22.42        0.26     11.40 o 
   2   4  19       85.43       81.23     41.25 o 
   3   4  19       47.54       38.14     21.51 o 
   4   4  19       29.30        6.92     30.79 o 
  -6   5  19        3.30      -23.11     15.41 o 
  -5   5  19       81.69       99.69     43.78 o 
  -4   5  19       38.26       11.73     15.45 o 
  -3   5  19        0.70        0.57     13.08 o 
  -2   5  19        0.19      -10.09     10.46 o 
  -1   5  19      168.97      187.95     21.63 o 
   0   5  19      150.74      149.65     20.88 o 
   1   5  19      161.18      162.38     18.70 o 
   2   5  19       42.43       32.05     16.81 o 
   3   5  19       34.71       15.29     16.55 o 
   4   5  19       14.41        8.41     17.70 o 
  -6   6  19        0.39        5.59     22.71 o 
  -5   6  19       30.04        5.68     21.74 o 
  -4   6  19       27.24       22.96     16.87 o 
  -3   6  19        8.28       12.54     12.76 o 
  -2   6  19        4.89       -0.57     11.72 o 
  -1   6  19        3.61        7.79     11.60 o 
   0   6  19        1.33        9.84     11.94 o 
   1   6  19        5.68        8.07     12.30 o 
   2   6  19       74.86       69.18     15.83 o 
   3   6  19       75.45       91.18     33.06 o 
  -5   7  19       44.31       28.01     19.07 o 
  -4   7  19       17.31       22.95     18.20 o 
  -3   7  19      163.73      135.25     23.65 o 
  -2   7  19        3.01      -16.44     13.43 o 
  -1   7  19        6.53        2.94     14.33 o 
   0   7  19       15.20       -3.83     14.45 o 
   1   7  19       73.35       67.16     19.88 o 
   2   7  19       49.19       68.08     19.74 o 
   3   7  19      110.12       88.33     32.25 o 
  -4   8  19        7.73       13.05     20.21 o 
  -3   8  19        8.11        5.27     16.78 o 
  -2   8  19        2.24       -4.37     15.18 o 
  -1   8  19        0.61       -4.98     22.86 o 
   0   8  19        8.18       -1.08     20.87 o 
   1   8  19      106.76      113.93     36.47 o 
   2   8  19       37.81       56.48     29.12 o 
  -3   9  19       77.66       32.81     30.20 o 
  -2   9  19        0.03       14.31     26.28 o 
  -1   9  19        4.30       -6.85     20.75 o 
   0   9  19       43.34       14.16     25.64 o 
  -7   0  20       48.27       42.44     31.14 o 
  -6   0  20      149.83      211.04     39.30 o 
  -5   0  20      143.17      148.06     33.86 o 
  -4   0  20        0.01        4.83     20.63 o 
  -3   0  20     2427.90     2354.45     81.65 o 
  -2   0  20     1394.04     1312.16     60.35 o 
  -1   0  20     2276.04     2166.56     76.09 o 
   0   0  20      130.00      173.87     32.90 o 
   1   0  20      106.21       80.04     28.36 o 
   2   0  20     1121.51     1213.85     60.26 o 
   3   0  20       82.11       33.66     25.34 o 
   4   0  20      101.94      104.19     30.67 o 
  -7   1  20        0.44       -3.35     20.87 o 
  -6   1  20       10.24       -9.71     16.90 o 
  -5   1  20        1.93      -18.86     13.72 o 
  -4   1  20        4.55       -7.34     12.91 o 
  -3   1  20      117.90      139.87     20.94 o 
  -2   1  20       28.33       23.69     15.21 o 
  -1   1  20       11.48       14.58     12.84 o 
   0   1  20       34.51       24.60     14.83 o 
   1   1  20      311.59      355.72     91.68 o 
   2   1  20        2.58        4.14     13.41 o 
   3   1  20       80.06       68.86     18.47 o 
   4   1  20      157.69      159.01     25.78 o 
  -7   2  20       11.65       12.27     22.13 o 
  -6   2  20       28.20        9.37     24.91 o 
  -5   2  20       15.23      -12.48     15.19 o 
  -4   2  20       12.24        7.34     15.05 o 
  -3   2  20      113.08      116.66     20.86 o 
  -2   2  20        0.06       -4.61     12.66 o 
  -1   2  20        0.28        9.84     19.05 o 
   0   2  20        0.05       -9.05     12.45 o 
   1   2  20        0.01      -10.64     13.07 o 
   2   2  20       98.67      102.05     21.15 o 
   3   2  20      303.28      381.20     42.60 o 
   4   2  20       10.41        4.70     17.56 o 
  -6   3  20       34.18       11.42     16.99 o 
  -5   3  20      112.84      142.69     35.56 o 
  -4   3  20      827.38      805.34     35.09 o 
  -3   3  20      157.98      171.96     33.10 o 
  -2   3  20      118.92      107.62     61.05 o 
  -1   3  20      253.89      282.47     26.90 o 
   0   3  20      433.09      443.69     21.15 o 
   1   3  20        0.14      -15.33     10.22 o 
   2   3  20       19.12       11.66     15.58 o 
   3   3  20      186.17      255.26     29.05 o 
   4   3  20        7.61      -18.38     14.38 o 
  -6   4  20        1.15      -23.00     16.59 o 
  -5   4  20       12.86      -13.52     17.74 o 
  -4   4  20        2.47       -1.70     19.93 o 
  -3   4  20       23.77       22.13     17.07 o 
  -2   4  20      170.85      134.46     21.28 o 
  -1   4  20       71.08       63.46     14.47 o 
   0   4  20       22.81       25.79     11.96 o 
   1   4  20        0.41      -15.30     10.20 o 
   2   4  20       80.26       65.71     19.23 o 
   3   4  20       11.29        2.07     16.21 o 
   4   4  20       99.18      101.44     22.89 o 
  -6   5  20       37.96       54.98     22.31 o 
  -5   5  20       33.08       33.55     18.89 o 
  -4   5  20       10.89        7.80     17.14 o 
  -3   5  20       38.98       20.69     17.15 o 
  -2   5  20       31.05       17.15     12.51 o 
  -1   5  20       71.93       51.53     13.89 o 
   0   5  20      308.13      411.08     25.41 o 
   1   5  20        3.81       10.79     11.98 o 
   2   5  20       60.93       66.99     18.84 o 
   3   5  20        0.06       -0.50     15.58 o 
  -5   6  20       37.73       18.38     25.23 o 
  -4   6  20       21.31       13.10     16.34 o 
  -3   6  20       96.92       62.25     22.10 o 
  -2   6  20       29.26       44.40     15.24 o 
  -1   6  20       26.56       24.01     13.57 o 
   0   6  20       48.55       18.80     13.32 o 
   1   6  20       32.00       24.56     13.94 o 
   2   6  20       17.84       21.23     20.65 o 
   3   6  20       43.20       48.04     20.19 o 
  -5   7  20       40.41       52.47     38.37 o 
  -4   7  20        0.35       -4.13     14.98 o 
  -3   7  20       13.54       -0.56     15.89 o 
  -2   7  20       91.65       56.80     20.30 o 
  -1   7  20       53.66       47.13     17.63 o 
   0   7  20       21.99       16.41     15.87 o 
   1   7  20       37.00       24.93     18.70 o 
   2   7  20       12.64       -7.52     22.15 o 
  -3   8  20        0.25      -24.39     16.26 o 
  -2   8  20        0.57      -18.76     16.23 o 
  -1   8  20       13.83        8.98     25.75 o 
   0   8  20       23.97       21.48     25.78 o 
   1   8  20       31.73       43.96     29.18 o 
  -6   1  21      184.12      205.95     28.70 o 
  -5   1  21       12.66        0.07     15.89 o 
  -4   1  21       31.36       16.34     17.74 o 
  -3   1  21      607.62      687.19     32.77 o 
  -2   1  21       23.74       21.62     15.29 o 
  -1   1  21      166.74      186.82     23.52 o 
   0   1  21      112.86      118.52     20.73 o 
   1   1  21       38.72       29.88     15.64 o 
   2   1  21        4.42       -1.87     13.60 o 
   3   1  21       67.31       94.46     20.43 o 
   4   1  21        5.15        7.07     21.94 o 
  -6   2  21       11.95       -3.55     17.41 o 
  -5   2  21        8.80       -0.06     17.22 o 
  -4   2  21       56.26       47.14     18.83 o 
  -3   2  21      245.96      331.75     43.88 o 
  -2   2  21      443.13      441.36     34.37 o 
  -1   2  21       45.27       30.86     15.62 o 
   0   2  21        3.55       -6.81     13.05 o 
   1   2  21       66.86       73.90     20.21 o 
   2   2  21       91.09      111.90     21.90 o 
   3   2  21      323.57      424.19     53.54 o 
   4   2  21       55.22       89.46     29.44 o 
  -6   3  21       21.44        2.99     20.09 o 
  -5   3  21        0.14      -15.11     26.08 o 
  -4   3  21        9.61        3.91     15.25 o 
  -3   3  21       92.75      115.06     22.02 o 
  -2   3  21      137.60      133.99     22.51 o 
  -1   3  21       51.94       39.00     25.94 o 
   0   3  21      170.08      170.50     18.76 o 
   1   3  21      154.09      183.51     25.39 o 
   2   3  21       74.04       49.39     18.83 o 
   3   3  21        0.57      -12.36     14.58 o 
  -6   4  21       33.08        7.64     19.38 o 
  -5   4  21      176.36      222.59     59.28 o 
  -4   4  21      124.70      145.40     34.12 o 
  -3   4  21      106.45       86.06     19.73 o 
  -2   4  21      111.95      133.62     57.74 o 
  -1   4  21        8.46       -6.04     11.68 o 
   0   4  21        8.27        7.27     10.92 o 
   1   4  21        3.87       -9.61     11.66 o 
   2   4  21        7.83       -3.47     16.79 o 
   3   4  21       66.92       65.49     21.00 o 
  -5   5  21       34.74       13.72     18.61 o 
  -4   5  21       12.33        2.23     16.21 o 
  -3   5  21       71.90       46.74     18.88 o 
  -2   5  21      133.50      177.46     20.18 o 
  -1   5  21       62.39       40.54     14.30 o 
   0   5  21      337.19      426.84     27.82 o 
   1   5  21       57.69       61.75     15.45 o 
   2   5  21        3.49      -15.43     15.15 o 
   3   5  21       21.49       14.24     18.52 o 
  -5   6  21        6.82       -1.76     22.10 o 
  -4   6  21        8.36      -16.92     14.89 o 
  -3   6  21       25.92       22.60     15.84 o 
  -2   6  21       17.54       11.81     13.32 o 
  -1   6  21       10.17       10.62     13.07 o 
   0   6  21        0.03        2.64     12.90 o 
   1   6  21       49.26       55.11     15.58 o 
   2   6  21        3.46        1.33     16.58 o 
  -4   7  21       70.81       76.65     22.33 o 
  -3   7  21      121.17      105.61     22.36 o 
  -2   7  21       64.13       41.82     20.08 o 
  -1   7  21       25.68       15.46     17.10 o 
   0   7  21       41.36       24.07     17.76 o 
   1   7  21        0.00      -23.40     17.19 o 
  -2   8  21        9.76       -2.17     25.02 o 
  -1   8  21        8.05       19.84     28.59 o 
   0   8  21        3.14       -3.28     25.17 o 
  -6   0  22       32.59       38.08     29.30 o 
  -5   0  22      309.88      365.19     48.08 o 
  -4   0  22       93.54       97.43     30.00 o 
  -3   0  22       18.61       -4.77     18.15 o 
  -2   0  22       23.32       12.12     22.15 o 
  -1   0  22      107.01      124.94     29.59 o 
   0   0  22       31.90       -2.49     20.28 o 
   1   0  22       18.24      -14.11     19.61 o 
   2   0  22      454.16      453.86     50.95 o 
   3   0  22      274.38      394.39     48.82 o 
  -6   1  22        2.05       -2.71     17.77 o 
  -5   1  22        1.03      -13.43     15.68 o 
  -4   1  22       50.54       33.13     17.92 o 
  -3   1  22       67.74       86.64     23.16 o 
  -2   1  22       87.96       73.18     30.92 o 
  -1   1  22       54.23       50.74     18.03 o 
   0   1  22        0.12        6.45     13.83 o 
   1   1  22        5.16       -3.12     15.03 o 
   2   1  22       33.76       12.38     16.96 o 
   3   1  22       19.84       18.80     17.75 o 
  -6   2  22        8.01       -5.52     18.69 o 
  -5   2  22        3.27      -24.22     16.15 o 
  -4   2  22       55.84       25.42     23.08 o 
  -3   2  22        9.45       -1.39     15.08 o 
  -2   2  22      131.80      154.01     24.87 o 
  -1   2  22        0.02      -11.67     13.65 o 
   0   2  22       22.53       11.40     15.59 o 
   1   2  22        4.25       -6.20     13.73 o 
   2   2  22       11.95       -5.95     14.94 o 
   3   2  22       25.69       32.00     20.00 o 
  -6   3  22       18.69       21.40     20.00 o 
  -5   3  22        4.69       -8.99     17.95 o 
  -4   3  22       95.60       52.06     36.74 o 
  -3   3  22       14.72       -3.41     14.96 o 
  -2   3  22      175.49      178.89     24.47 o 
  -1   3  22        3.44        2.82     15.36 o 
   0   3  22       13.62       15.57     12.47 o 
   1   3  22      691.02      774.97     35.54 o 
   2   3  22       16.76        6.71     17.31 o 
   3   3  22        0.03      -22.54     16.92 o 
  -5   4  22       96.52      120.37     24.76 o 
  -4   4  22       12.40       13.05     24.14 o 
  -3   4  22        0.36       -5.46     15.74 o 
  -2   4  22        3.44      -20.42     14.52 o 
  -1   4  22       48.42       39.72     14.19 o 
   0   4  22      152.18      169.34     26.78 o 
   1   4  22        0.36       -7.05     14.87 o 
   2   4  22        0.04       10.10     16.86 o 
  -5   5  22       10.49        1.86     18.07 o 
  -4   5  22       31.90       31.91     27.31 o 
  -3   5  22        0.08       -0.60     16.72 o 
  -2   5  22       31.69       26.36     13.91 o 
  -1   5  22       37.53       20.85     13.43 o 
   0   5  22        9.34        2.27     12.43 o 
   1   5  22        3.71       -7.44     17.15 o 
   2   5  22       30.10       33.15     18.61 o 
  -4   6  22       63.83       65.52     21.14 o 
  -3   6  22       44.81        2.95     16.98 o 
  -2   6  22       26.78       -2.55     13.39 o 
  -1   6  22      222.97      230.02     22.28 o 
   0   6  22       53.02       56.30     17.02 o 
   1   6  22        0.24       -7.40     13.41 o 
  -3   7  22       30.33       33.35     21.50 o 
  -2   7  22       22.48       -0.68     17.08 o 
  -1   7  22       63.79       39.85     19.80 o 
   0   7  22        0.26        2.44     17.65 o 
  -5   1  23       31.74       57.93     21.35 o 
  -4   1  23       64.35       55.50     19.75 o 
  -3   1  23      128.81      121.91     22.38 o 
  -2   1  23       78.29      103.18     23.88 o 
  -1   1  23        0.97       -3.23     13.88 o 
   0   1  23       17.48       11.89     15.24 o 
   1   1  23        9.60        5.01     15.78 o 
   2   1  23        6.16       -4.26     17.20 o 
  -5   2  23       23.46       30.28     19.03 o 
  -4   2  23      203.53      288.73     31.28 o 
  -3   2  23       44.91       38.20     18.50 o 
  -2   2  23        9.22       -0.34     14.48 o 
  -1   2  23      158.51      222.38     26.39 o 
   0   2  23        2.29      -10.03     14.48 o 
   1   2  23        6.69       -8.26     16.27 o 
   2   2  23      134.84      172.62     26.98 o 
  -5   3  23        6.49      -15.51     17.30 o 
  -4   3  23        5.90       15.91     17.34 o 
  -3   3  23      165.71      149.02     36.52 o 
  -2   3  23        0.93        5.06     16.70 o 
  -1   3  23       57.10       29.35     17.96 o 
   0   3  23       22.93        5.29     14.32 o 
   1   3  23      118.19      178.48     26.60 o 
   2   3  23        6.54        6.71     17.15 o 
  -5   4  23       19.96        9.78     19.81 o 
  -4   4  23        1.33      -18.76     25.45 o 
  -3   4  23       24.08       12.09     30.60 o 
  -2   4  23        1.44       -7.61     15.27 o 
  -1   4  23       50.39       53.46     15.60 o 
   0   4  23       52.68       87.05     17.71 o 
   1   4  23       21.60        3.98     17.70 o 
   2   4  23      219.61      291.45     43.33 o 
  -4   5  23       27.71       16.12     17.71 o 
  -3   5  23        0.03       -7.44     16.06 o 
  -2   5  23       15.62       -7.12     13.30 o 
  -1   5  23        6.86      -16.42     12.74 o 
   0   5  23       43.05       13.89     14.68 o 
   1   5  23        0.85       18.31     20.57 o 
  -3   6  23       16.95      -20.47     18.10 o 
  -2   6  23       26.01       18.20     18.49 o 
  -1   6  23        3.03      -17.56     13.41 o 
   0   6  23        3.80       -3.83     14.09 o 
  -5   0  24        0.02      -19.55     22.18 o 
  -4   0  24       10.94       39.83     30.50 o 
  -3   0  24      137.31      127.16     34.39 o 
  -2   0  24       13.64        4.13     22.97 o 
  -1   0  24      150.53      188.15     36.82 o 
   0   0  24      380.88      555.62     55.72 o 
   1   0  24        0.52       -2.81     22.30 o 
   2   0  24       20.35       24.91     25.70 o 
  -5   1  24       47.59       49.85     21.25 o 
  -4   1  24       18.64       -0.85     16.71 o 
  -3   1  24       45.59       62.62     33.89 o 
  -2   1  24        3.23      -16.21     14.64 o 
  -1   1  24       48.46       53.83     19.32 o 
   0   1  24        3.16       -5.75     15.75 o 
   1   1  24       10.91       -5.64     17.08 o 
   2   1  24        1.04      -24.06     16.04 o 
  -5   2  24       40.55       25.04     20.13 o 
  -4   2  24       24.86       35.28     41.28 o 
  -3   2  24        0.38      -12.14     15.75 o 
  -2   2  24       31.65       18.50     17.47 o 
  -1   2  24       26.07        1.57     17.97 o 
   0   2  24        1.55        4.63     15.91 o 
   1   2  24       27.56       26.69     18.27 o 
   2   2  24        0.34        2.56     17.40 o 
  -4   3  24       30.57       -5.00     17.75 o 
  -3   3  24       41.88       34.68     20.40 o 
  -2   3  24      207.93      217.22     33.29 o 
  -1   3  24      122.01      134.78     24.25 o 
   0   3  24      202.45      267.86     29.83 o 
   1   3  24      121.63      110.25     23.32 o 
  -4   4  24        3.78      -11.16     17.37 o 
  -3   4  24        7.35      -24.96     16.64 o 
  -2   4  24        2.88       -9.65     17.47 o 
  -1   4  24        3.42        0.94     13.15 o 
   0   4  24        8.35       14.41     15.61 o 
   1   4  24       60.18       67.35     22.08 o 
  -3   5  24       12.26        2.29     15.32 o 
  -2   5  24        4.09      -14.78     13.83 o 
  -1   5  24        9.96       -6.71     13.94 o 
   0   5  24       23.29        0.26     14.50 o 
  -4   1  25        0.41       -4.25     17.18 o 
  -3   1  25       37.17       43.11     21.05 o 
  -2   1  25       25.51       30.31     18.71 o 
  -1   1  25       88.27       97.23     23.36 o 
   0   1  25        0.27       -0.68     17.90 o 
   1   1  25       73.46       89.51     23.89 o 
  -4   2  25       50.38       40.16     21.46 o 
  -3   2  25       71.42       89.01     42.57 o 
  -2   2  25        0.60       -1.98     17.14 o 
  -1   2  25       52.98       40.94     22.68 o 
   0   2  25       15.91       19.60     19.99 o 
  -3   3  25        1.19      -16.49     15.85 o 
  -2   3  25       42.15       33.06     20.46 o 
  -1   3  25        2.01       -1.99     14.27 o 
   0   3  25        0.14      -14.56     16.40 o 
  -2   4  25        9.01        0.68     13.84 o 
  -1   4  25        4.50      -12.46     14.61 o 
  -3   0  26        9.19      -18.61     27.57 o 
  -2   0  26       45.97       65.70     30.44 o 
  -1   0  26        0.42        3.78     26.93 o 
  -2   1  26        0.15      -24.88     16.58 o 
  -1   1  26        4.84       -9.17     18.36 o 
                                                 
